# Supplementary material for: Muscle Abnormalities in Nonhospitalised Patients With Post–COVID‐19 Condition
Source: J Cachexia Sarcopenia Muscle. 2025 Oct 1;16(5):e70085. doi: 10.1002/jcsm.70085 (PMC12485287; doi:10.1002/jcsm.70085)
Supplement: Supplementary file 1 — Data S1: Supporting information. [file JCSM-16-e70085-s002.xlsx]

## Sheet: Differential expression
ensembl_gene_id	logFC	AveExpr	P.Value	adj.P.Val	entrezgene_id	hgnc_symbol	gene_biotype	transcript_biotype	chromosome_name	source	transcript_source
ENSG00000000003	0.108707	1.90604	0.148207	0.573134	7105	TSPAN6	protein_coding	protein_coding	X	ensembl_havana	ensembl_havana
ENSG00000000457	0.0169205	2.88877	0.759355	0.934794	57147	SCYL3	protein_coding	protein_coding	1	ensembl_havana	ensembl_havana
ENSG00000000971	0.130906	3.49097	0.265685	0.686189	3075	CFH	protein_coding	protein_coding	1	ensembl_havana	havana
ENSG00000001036	0.109749	2.22348	0.17246	0.600649	2519	FUCA2	protein_coding	protein_coding	6	ensembl_havana	ensembl_havana
ENSG00000001084	0.0281229	3.48708	0.666831	0.905187	2729	GCLC	protein_coding	protein_coding	6	ensembl_havana	havana
ENSG00000001167	-0.0795988	2.89215	0.272868	0.689418	4800	NFYA	protein_coding	protein_coding	6	ensembl_havana	ensembl_havana
ENSG00000001461	0.288507	2.73746	0.00566494	0.189039	57185	NIPAL3	protein_coding	protein_coding	1	ensembl_havana	ensembl_havana
ENSG00000001561	0.0743141	4.81267	0.359245	0.753514	22875	ENPP4	protein_coding	protein_coding	6	ensembl_havana	ensembl_havana
ENSG00000001617	-0.0430202	2.58389	0.650638	0.896576	6405	SEMA3F	protein_coding	protein_coding	3	ensembl_havana	havana
ENSG00000001629	-0.0202937	3.83857	0.761996	0.935489	54467	ANKIB1	protein_coding	protein_coding	7	ensembl_havana	ensembl_havana
ENSG00000001630	-0.0605062	2.20478	0.628729	0.885851	1595	CYP51A1	protein_coding	protein_coding	7	ensembl_havana	havana
ENSG00000002016	-0.0692765	4.03376	0.527149	0.839889	5893	RAD52	protein_coding	protein_coding	12	ensembl_havana	ensembl_havana
ENSG00000002330	0.0204217	3.12933	0.836586	0.960077	572	BAD	protein_coding	protein_coding	11	ensembl_havana	ensembl_havana
ENSG00000002549	0.0780658	5.07718	0.0721762	0.454702	51056	LAP3	protein_coding	protein_coding	4	ensembl_havana	ensembl_havana
ENSG00000002586	-0.022502	5.46894	0.805928	0.95125	4267	CD99	protein_coding	protein_coding	X	ensembl_havana	ensembl
ENSG00000002834	0.185257	4.2804	0.0287652	0.332543	3927	LASP1	protein_coding	protein_coding	17	ensembl_havana	ensembl
ENSG00000002919	0.0373953	2.74253	0.512917	0.834442	29916	SNX11	protein_coding	protein_coding	17	ensembl_havana	havana
ENSG00000003056	-0.0232222	4.83043	0.528758	0.840976	4074	M6PR	protein_coding	protein_coding	12	ensembl_havana	ensembl_havana
ENSG00000003096	-0.0863448	1.6855	0.355342	0.750157	90293	KLHL13	protein_coding	protein_coding	X	ensembl_havana	havana
ENSG00000003147	0.124113	0.652781	0.23936	0.660847	3382	ICA1	protein_coding	protein_coding	7	ensembl_havana	ensembl_havana
ENSG00000003249	-0.226176	4.14011	0.105755	0.520295	79007	DBNDD1	protein_coding	protein_coding	16	ensembl_havana	havana
ENSG00000003393	-0.0929857	4.57897	0.0335607	0.346427	57679	ALS2	protein_coding	protein_coding	2	ensembl_havana	ensembl_havana
ENSG00000003400	-0.123949	2.50973	0.0779903	0.465565	843	CASP10	protein_coding	protein_coding	2	ensembl_havana	ensembl_havana
ENSG00000003402	-0.0286586	7.17676	0.693622	0.912944	8837	CFLAR	protein_coding	protein_coding	2	ensembl_havana	havana
ENSG00000003436	0.0622822	3.61416	0.371024	0.759287	7035	TFPI	protein_coding	protein_coding	2	ensembl_havana	havana
ENSG00000003756	-0.0616216	6.44745	0.146729	0.573134	10181	RBM5	protein_coding	protein_coding	3	ensembl_havana	havana
ENSG00000003989	-0.117198	7.48131	0.0513859	0.405988	6542	SLC7A2	protein_coding	protein_coding	8	ensembl_havana	havana
ENSG00000004142	0.0319434	7.58496	0.467544	0.815585	26073	POLDIP2	protein_coding	protein_coding	17	ensembl_havana	ensembl_havana
ENSG00000004455	0.0207493	5.98106	0.502729	0.83189	204	AK2	protein_coding	protein_coding	1	ensembl_havana	ensembl_havana
ENSG00000004478	-0.00988197	5.85131	0.889983	0.970941	2288	FKBP4	protein_coding	protein_coding	12	ensembl_havana	ensembl_havana
ENSG00000004487	-0.0433701	5.33067	0.181181	0.611276	23028	KDM1A	protein_coding	protein_coding	1	ensembl_havana	havana
ENSG00000004534	0.0738942	5.64134	0.201627	0.630547	10180	RBM6	protein_coding	protein_coding	3	ensembl_havana	ensembl_havana
ENSG00000004660	-0.0790648	1.59221	0.63446	0.888827	84254	CAMKK1	protein_coding	protein_coding	17	ensembl_havana	havana
ENSG00000004700	0.025883	3.0745	0.739575	0.930098	5965	RECQL	protein_coding	protein_coding	12	ensembl_havana	ensembl_havana
ENSG00000004766	-0.0463827	3.79251	0.437154	0.79925	55610	VPS50	protein_coding	protein_coding	7	ensembl_havana	havana
ENSG00000004776	0.0918665	9.92136	0.421928	0.78894	126393	HSPB6	protein_coding	protein_coding	19	ensembl_havana	ensembl_havana
ENSG00000004779	0.132696	6.42377	0.0236873	0.308864	4706	NDUFAB1	protein_coding	protein_coding	16	ensembl_havana	havana
ENSG00000004799	0.328112	7.74672	0.438196	0.799603	5166	PDK4	protein_coding	protein_coding	7	ensembl_havana	ensembl_havana
ENSG00000004848	-0.0233866	4.11342	0.832786	0.958642	170302	ARX	protein_coding	protein_coding	X	ensembl_havana	ensembl_havana
ENSG00000004864	-0.130191	2.15717	0.0993663	0.508129	10165	SLC25A13	protein_coding	protein_coding	7	ensembl_havana	havana
ENSG00000004866	-0.0473393	3.02643	0.595513	0.872986	7982	ST7	protein_coding	protein_coding	7	ensembl_havana	havana
ENSG00000004897	-0.0574697	4.77735	0.338288	0.741244	996	CDC27	protein_coding	protein_coding	17	ensembl_havana	havana
ENSG00000004961	0.14482	5.03767	0.0267168	0.322001	3052	HCCS	protein_coding	protein_coding	X	ensembl_havana	havana
ENSG00000004975	-0.161707	3.62959	0.0342159	0.34954	1856	DVL2	protein_coding	protein_coding	17	ensembl_havana	ensembl_havana
ENSG00000005007	-0.0625442	5.62184	0.255294	0.676747	5976	UPF1	protein_coding	protein_coding	19	ensembl_havana	havana
ENSG00000005020	0.0104278	3.08412	0.933854	0.984714	8935	SKAP2	protein_coding	protein_coding	7	ensembl_havana	ensembl_havana
ENSG00000005073	-0.0947268	2.18537	0.36676	0.758329	3207	HOXA11	protein_coding	protein_coding	7	ensembl_havana	ensembl_havana
ENSG00000005075	0.0977606	5.53262	0.10836	0.524272	5439	POLR2J	protein_coding	protein_coding	7	ensembl_havana	ensembl_havana
ENSG00000005100	-0.00526698	3.09117	0.92824	0.983408	56919	DHX33	protein_coding	protein_coding	17	ensembl_havana	ensembl_havana
ENSG00000005102	0.0563269	2.19152	0.668581	0.905467	4222	MEOX1	protein_coding	protein_coding	17	ensembl_havana	ensembl_havana
ENSG00000005156	-0.112078	3.6046	0.0959963	0.502318	3980	LIG3	protein_coding	protein_coding	17	ensembl_havana	ensembl_havana
ENSG00000005175	-0.0356612	4.36655	0.583607	0.86929	79657	RPAP3	protein_coding	protein_coding	12	ensembl_havana	ensembl_havana
ENSG00000005194	0.0975027	4.03729	0.0872019	0.48534	57019	CIAPIN1	protein_coding	protein_coding	16	ensembl_havana	ensembl_havana
ENSG00000005238	0.0888898	3.02407	0.294125	0.704951	80256	ATOSB	protein_coding	protein_coding	9	ensembl_havana	havana
ENSG00000005249	0.22275	0.856242	0.132484	0.554984	5577	PRKAR2B	protein_coding	protein_coding	7	ensembl_havana	ensembl_havana
ENSG00000005302	-0.0853148	4.75434	0.120319	0.535896	10943	MSL3	protein_coding	protein_coding	X	ensembl_havana	ensembl
ENSG00000005339	-0.160842	5.92042	0.0554583	0.416047	1387	CREBBP	protein_coding	protein_coding	16	ensembl_havana	ensembl_havana
ENSG00000005469	-0.0786363	3.31484	0.189643	0.619574	54677	CROT	protein_coding	protein_coding	7	ensembl_havana	ensembl_havana
ENSG00000005471	0.0240251	3.05964	0.804345	0.95058	5244	ABCB4	protein_coding	protein_coding	7	ensembl_havana	havana
ENSG00000005700	0.0258219	4.87778	0.692283	0.912944	25998	IBTK	protein_coding	protein_coding	6	ensembl_havana	ensembl_havana
ENSG00000005801	-0.0252998	3.11106	0.689303	0.91217	7748	ZNF195	protein_coding	protein_coding	11	ensembl_havana	havana
ENSG00000005882	0.0400616	7.60139	0.589462	0.870238	5164	PDK2	protein_coding	protein_coding	17	ensembl_havana	ensembl_havana
ENSG00000005893	-0.0582067	6.87254	0.549164	0.850862	3920	LAMP2	protein_coding	protein_coding	X	ensembl_havana	ensembl_havana
ENSG00000006007	-0.00861154	5.96003	0.886715	0.97078	51573	GDE1	protein_coding	protein_coding	16	ensembl_havana	ensembl_havana
ENSG00000006025	-0.539555	4.79505	0.00362331	0.160017	114881	OSBPL7	protein_coding	protein_coding	17	ensembl_havana	ensembl_havana
ENSG00000006042	0.192017	0.74723	0.211885	0.640356	26022	TMEM98	protein_coding	protein_coding	17	ensembl_havana	ensembl_havana
ENSG00000006062	-0.00758428	3.77399	0.949518	0.98747	9020	MAP3K14	protein_coding	protein_coding	17	ensembl_havana	ensembl_havana
ENSG00000006071	0.164314	1.48746	0.463281	0.814623	6833	ABCC8	protein_coding	protein_coding	11	ensembl_havana	havana
ENSG00000006118	0.0857983	1.80821	0.413756	0.783937	54972	TMEM132A	protein_coding	protein_coding	11	ensembl_havana	havana
ENSG00000006125	-0.0303201	6.10637	0.542793	0.847219	163	AP2B1	protein_coding	protein_coding	17	ensembl_havana	havana
ENSG00000006194	0.0212906	2.94977	0.728107	0.926441	10127	ZNF263	protein_coding	protein_coding	16	ensembl_havana	havana
ENSG00000006210	0.00739461	2.56092	0.959422	0.990339	6376	CX3CL1	protein_coding	protein_coding	16	ensembl_havana	ensembl_havana
ENSG00000006327	-0.120666	2.56538	0.76009	0.934794	51330	TNFRSF12A	protein_coding	protein_coding	16	ensembl_havana	havana
ENSG00000006432	0.0447545	0.84166	0.756525	0.933915	4293	MAP3K9	protein_coding	protein_coding	14	ensembl_havana	ensembl_havana
ENSG00000006453	0.322488	1.28564	0.00199236	0.140432	55971	BAIAP2L1	protein_coding	protein_coding	7	ensembl_havana	ensembl_havana
ENSG00000006459	-0.0511101	4.26804	0.507863	0.832673	80853	KDM7A	protein_coding	protein_coding	7	ensembl_havana	ensembl_havana
ENSG00000006530	-0.0727169	3.09946	0.408186	0.779798	55750	AGK	protein_coding	protein_coding	7	ensembl_havana	havana
ENSG00000006534	0.0431964	0.860216	0.707967	0.918228	221	ALDH3B1	protein_coding	protein_coding	11	ensembl_havana	ensembl_havana
ENSG00000006576	-0.117762	7.15973	0.315855	0.721809	57157	PHTF2	protein_coding	protein_coding	7	ensembl_havana	havana
ENSG00000006607	-0.0956792	3.58099	0.105998	0.520295	9855	FARP2	protein_coding	protein_coding	2	ensembl_havana	ensembl_havana
ENSG00000006625	0.165316	3.46432	0.0564286	0.417475	79017	GGCT	protein_coding	protein_coding	7	ensembl_havana	ensembl_havana
ENSG00000006652	-0.15361	4.88635	0.298594	0.708604	3475	IFRD1	protein_coding	protein_coding	7	ensembl_havana	havana
ENSG00000006704	-0.229207	4.94119	0.0134547	0.260409	9569	GTF2IRD1	protein_coding	protein_coding	7	ensembl_havana	havana
ENSG00000006712	-0.0743916	5.1224	0.0846614	0.479393	54623	PAF1	protein_coding	protein_coding	19	ensembl_havana	ensembl_havana
ENSG00000006715	-0.00028932	3.41709	0.996168	0.998494	27072	VPS41	protein_coding	protein_coding	7	ensembl_havana	ensembl_havana
ENSG00000006740	0.0397358	2.42683	0.725971	0.925968	9912	ARHGAP44	protein_coding	protein_coding	17	ensembl_havana	ensembl_havana
ENSG00000006744	-0.0259834	5.8802	0.400845	0.775559	60528	ELAC2	protein_coding	protein_coding	17	ensembl_havana	ensembl_havana
ENSG00000006756	0.130803	0.983824	0.190247	0.619898	414	ARSD	protein_coding	protein_coding	X	ensembl_havana	ensembl_havana
ENSG00000006757	-0.0229356	4.9632	0.727685	0.926441	8228	PNPLA4	protein_coding	protein_coding	X	ensembl_havana	ensembl_havana
ENSG00000007047	-0.172094	5.24069	0.204037	0.633616	57787	MARK4	protein_coding	protein_coding	19	ensembl_havana	havana
ENSG00000007080	0.000280463	5.37871	0.995441	0.998281	115098	CCDC124	protein_coding	protein_coding	19	ensembl_havana	ensembl_havana
ENSG00000007168	-0.0713883	7.16235	0.076195	0.463999	5048	PAFAH1B1	protein_coding	protein_coding	17	ensembl_havana	havana
ENSG00000007202	-0.032832	6.39153	0.640273	0.89166	9703	BLTP2	protein_coding	protein_coding	17	ensembl_havana	ensembl_havana
ENSG00000007237	0.0289613	3.10479	0.74538	0.931848	8522	GAS7	protein_coding	protein_coding	17	ensembl_havana	ensembl_havana
ENSG00000007255	0.0751364	2.81519	0.470493	0.816793	79090	TRAPPC6A	protein_coding	protein_coding	19	ensembl_havana	ensembl_havana
ENSG00000007314	-0.148448	8.168	0.0633182	0.430761	6329	SCN4A	protein_coding	protein_coding	17	ensembl_havana	ensembl_havana
ENSG00000007376	-0.0740713	2.45216	0.372788	0.759287	113000	RPUSD1	protein_coding	protein_coding	16	ensembl_havana	havana
ENSG00000007384	-0.0968409	4.13526	0.309697	0.716032	64285	RHBDF1	protein_coding	protein_coding	16	ensembl_havana	ensembl_havana
ENSG00000007402	0.048033	1.27339	0.628512	0.885812	9254	CACNA2D2	protein_coding	protein_coding	3	ensembl_havana	havana
ENSG00000007520	-0.0464078	5.29438	0.503992	0.832252	115939	TSR3	protein_coding	protein_coding	16	ensembl_havana	ensembl_havana
ENSG00000007541	-0.047637	3.45306	0.566412	0.859951	9091	PIGQ	protein_coding	protein_coding	16	ensembl_havana	havana
ENSG00000007545	-0.0104922	3.63606	0.861936	0.966915	57585	CRAMP1	protein_coding	protein_coding	16	ensembl_havana	havana
ENSG00000007923	0.0641153	5.53658	0.200915	0.630534	55735	DNAJC11	protein_coding	protein_coding	1	ensembl_havana	ensembl_havana
ENSG00000007944	-0.020831	4.86802	0.786667	0.94457	29116	MYLIP	protein_coding	protein_coding	6	ensembl_havana	ensembl_havana
ENSG00000008018	-0.0252203	5.91399	0.580381	0.867562	5689	PSMB1	protein_coding	protein_coding	6	ensembl_havana	ensembl_havana
ENSG00000008083	-0.00245521	4.13634	0.976604	0.993446	3720	JARID2	protein_coding	protein_coding	6	ensembl_havana	ensembl_havana
ENSG00000008086	-0.0332502	1.86209	0.698017	0.914773	6792	CDKL5	protein_coding	protein_coding	X	ensembl_havana	ensembl_havana
ENSG00000008128	0.0268045	4.50358	0.730384	0.927962	728642	CDK11A	protein_coding	protein_coding	1	ensembl_havana	ensembl_havana
ENSG00000008130	-0.00954439	4.01815	0.876374	0.969386	65220	NADK	protein_coding	protein_coding	1	ensembl_havana	ensembl_havana
ENSG00000008256	-0.00554969	4.11348	0.928283	0.983408	9265	CYTH3	protein_coding	protein_coding	7	ensembl_havana	havana
ENSG00000008277	0.14169	1.78819	0.588559	0.870238	53616	ADAM22	protein_coding	protein_coding	7	ensembl_havana	havana
ENSG00000008282	-0.00493556	6.41611	0.932585	0.984383	6856	SYPL1	protein_coding	protein_coding	7	ensembl_havana	havana
ENSG00000008283	0.20268	1.67075	0.0400843	0.375364	1534	CYB561	protein_coding	protein_coding	17	ensembl_havana	ensembl_havana
ENSG00000008294	-0.0645906	6.01506	0.179347	0.608671	9043	SPAG9	protein_coding	protein_coding	17	ensembl_havana	ensembl_havana
ENSG00000008324	0.0384453	1.45823	0.685935	0.911436	51188	SS18L2	protein_coding	protein_coding	3	ensembl_havana	havana
ENSG00000008382	-0.0838103	3.31571	0.238882	0.660493	84954	MPND	protein_coding	protein_coding	19	ensembl_havana	ensembl_havana
ENSG00000008394	0.171655	0.786346	0.451781	0.807239	4257	MGST1	protein_coding	protein_coding	12	ensembl_havana	havana
ENSG00000008405	-0.0796509	2.92189	0.496156	0.829465	1407	CRY1	protein_coding	protein_coding	12	ensembl_havana	ensembl_havana
ENSG00000008441	-0.0258259	8.6344	0.686815	0.911748	4784	NFIX	protein_coding	protein_coding	19	ensembl_havana	ensembl_havana
ENSG00000008513	-0.167315	6.09512	0.07616	0.463999	6482	ST3GAL1	protein_coding	protein_coding	8	ensembl_havana	havana
ENSG00000008517	-0.455597	5.56773	0.109788	0.524882	9235	IL32	protein_coding	protein_coding	16	ensembl_havana	havana
ENSG00000008710	-0.200323	7.64952	0.0404727	0.375882	5310	PKD1	protein_coding	protein_coding	16	ensembl_havana	ensembl_havana
ENSG00000008838	-0.0638833	6.38681	0.258794	0.67923	9862	MED24	protein_coding	protein_coding	17	ensembl_havana	havana
ENSG00000008853	-0.108924	4.37125	0.144433	0.571262	23221	RHOBTB2	protein_coding	protein_coding	8	ensembl_havana	ensembl_havana
ENSG00000008869	0.110217	2.82818	0.199096	0.628215	54497	HEATR5B	protein_coding	protein_coding	2	ensembl_havana	havana
ENSG00000008988	-0.00790031	8.20483	0.882831	0.970215	6224	RPS20	protein_coding	protein_coding	8	ensembl_havana	havana
ENSG00000009307	-0.139402	10.5454	0.0151724	0.272497	7812	CSDE1	protein_coding	protein_coding	1	ensembl_havana	havana
ENSG00000009335	-0.0438556	6.59195	0.41423	0.78424	9690	UBE3C	protein_coding	protein_coding	7	ensembl_havana	ensembl_havana
ENSG00000009709	0.0404674	2.70009	0.660017	0.900774	5081	PAX7	protein_coding	protein_coding	1	ensembl_havana	havana
ENSG00000009724	-0.182249	2.01602	0.0307636	0.3346	10747	MASP2	protein_coding	protein_coding	1	ensembl_havana	havana
ENSG00000009780	-0.156886	3.59874	0.00293494	0.156613	199870	FAM76A	protein_coding	protein_coding	1	ensembl_havana	ensembl_havana
ENSG00000009844	-0.00947162	5.14796	0.857226	0.965525	51534	VTA1	protein_coding	protein_coding	6	ensembl_havana	ensembl_havana
ENSG00000009954	-0.118445	5.21818	0.0163992	0.275295	9031	BAZ1B	protein_coding	protein_coding	7	ensembl_havana	ensembl_havana
ENSG00000010017	-0.0239371	5.48706	0.705747	0.917912	10048	RANBP9	protein_coding	protein_coding	6	ensembl_havana	ensembl_havana
ENSG00000010072	0.0164989	2.2004	0.860959	0.966915	83932	SPRTN	protein_coding	protein_coding	1	ensembl_havana	havana
ENSG00000010165	0.0299094	4.15021	0.533309	0.842606	51603	METTL13	protein_coding	protein_coding	1	ensembl_havana	ensembl_havana
ENSG00000010219	0.0802686	2.19375	0.256273	0.676876	8798	DYRK4	protein_coding	protein_coding	12	ensembl_havana	havana
ENSG00000010244	-0.0538805	5.46592	0.366663	0.758295	7756	ZNF207	protein_coding	protein_coding	17	ensembl_havana	ensembl_havana
ENSG00000010270	-0.0231365	2.75413	0.70581	0.917912	83930	STARD3NL	protein_coding	protein_coding	7	ensembl_havana	ensembl_havana
ENSG00000010278	0.160819	3.66843	0.186153	0.616928	928	CD9	protein_coding	protein_coding	12	ensembl_havana	havana
ENSG00000010318	0.0931296	1.80756	0.301695	0.710861	51533	PHF7	protein_coding	protein_coding	3	ensembl_havana	ensembl_havana
ENSG00000010319	0.0696545	3.62098	0.599219	0.87499	56920	SEMA3G	protein_coding	protein_coding	3	ensembl_havana	ensembl_havana
ENSG00000010322	-0.0734215	5.40121	0.308888	0.716032	11188	NISCH	protein_coding	protein_coding	3	ensembl_havana	havana
ENSG00000010327	0.119015	3.70419	0.334457	0.739696	23166	STAB1	protein_coding	protein_coding	3	ensembl_havana	ensembl_havana
ENSG00000010361	0.0734442	4.36313	0.344839	0.745366	80199	FUZ	protein_coding	protein_coding	19	ensembl_havana	ensembl_havana
ENSG00000010404	0.0164027	5.01315	0.769742	0.939106	3423	IDS	protein_coding	protein_coding	X	ensembl_havana	ensembl_havana
ENSG00000010539	-0.168182	1.31647	0.0324547	0.340556	7752	ZNF200	protein_coding	protein_coding	16	ensembl_havana	havana
ENSG00000010626	-0.0972997	2.12221	0.192986	0.621933	10233	LRRC23	protein_coding	protein_coding	12	ensembl_havana	havana
ENSG00000010803	0.0179326	5.20495	0.738433	0.929531	22955	SCMH1	protein_coding	protein_coding	1	ensembl_havana	havana
ENSG00000010810	0.226219	2.72885	0.00116865	0.117778	2534	FYN	protein_coding	protein_coding	6	ensembl_havana	ensembl_havana
ENSG00000010818	-0.090046	5.1606	0.185978	0.616928	3097	HIVEP2	protein_coding	protein_coding	6	ensembl_havana	havana
ENSG00000011009	0.0650917	3.85366	0.364661	0.757305	11313	LYPLA2	protein_coding	protein_coding	1	ensembl_havana	havana
ENSG00000011021	-0.0378641	4.03918	0.571145	0.863528	1185	CLCN6	protein_coding	protein_coding	1	ensembl_havana	ensembl
ENSG00000011028	-0.0176304	4.35527	0.888161	0.970805	9902	MRC2	protein_coding	protein_coding	17	ensembl_havana	ensembl_havana
ENSG00000011105	0.000682376	4.09631	0.995533	0.998281	10867	TSPAN9	protein_coding	protein_coding	12	ensembl_havana	ensembl
ENSG00000011201	-0.169929	4.21451	0.165638	0.593183	3730	ANOS1	protein_coding	protein_coding	X	ensembl_havana	ensembl_havana
ENSG00000011243	-0.017282	5.47827	0.737767	0.929531	26993	AKAP8L	protein_coding	protein_coding	19	ensembl_havana	ensembl_havana
ENSG00000011258	-0.0345814	3.27525	0.605023	0.877006	54799	MBTD1	protein_coding	protein_coding	17	ensembl_havana	havana
ENSG00000011260	-0.00755183	3.2749	0.914681	0.980597	51096	UTP18	protein_coding	protein_coding	17	ensembl_havana	ensembl_havana
ENSG00000011275	-0.0290793	4.71925	0.437711	0.799339	54476	RNF216	protein_coding	protein_coding	7	ensembl_havana	havana
ENSG00000011304	0.0133954	4.73599	0.800395	0.949439	5725	PTBP1	protein_coding	protein_coding	19	ensembl_havana	havana
ENSG00000011347	0.22174	1.51199	0.0340166	0.349225	9066	SYT7	protein_coding	protein_coding	11	ensembl_havana	ensembl_havana
ENSG00000011376	-0.0314898	3.77567	0.632532	0.887838	23395	LARS2	protein_coding	protein_coding	3	ensembl_havana	havana
ENSG00000011451	-0.038098	4.30531	0.642375	0.891814	58525	WIZ	protein_coding	protein_coding	19	ensembl_havana	havana
ENSG00000011465	0.0757648	7.06395	0.439123	0.799945	1634	DCN	protein_coding	protein_coding	12	ensembl_havana	ensembl_havana
ENSG00000011485	0.0173477	5.29048	0.678391	0.908624	5536	PPP5C	protein_coding	protein_coding	19	ensembl_havana	ensembl_havana
ENSG00000011523	-0.137357	5.35223	0.039375	0.373766	23177	CEP68	protein_coding	protein_coding	2	ensembl_havana	havana
ENSG00000011566	-0.100225	4.80857	0.127084	0.544918	8491	MAP4K3	protein_coding	protein_coding	2	ensembl_havana	ensembl_havana
ENSG00000012048	-0.177841	1.77515	0.00833152	0.217348	672	BRCA1	protein_coding	protein_coding	17	ensembl_havana	havana
ENSG00000012061	0.0819761	4.97458	0.141408	0.567287	2067	ERCC1	protein_coding	protein_coding	19	ensembl_havana	ensembl_havana
ENSG00000012171	0.208539	3.66419	0.043213	0.380734	7869	SEMA3B	protein_coding	protein_coding	3	ensembl_havana	havana
ENSG00000012211	0.0975404	3.15889	0.202258	0.631095	4007	PRICKLE3	protein_coding	protein_coding	X	ensembl_havana	ensembl_havana
ENSG00000012660	0.30563	2.19959	0.00113288	0.117778	60481	ELOVL5	protein_coding	protein_coding	6	ensembl_havana	ensembl_havana
ENSG00000012822	-0.0419017	7.08873	0.609022	0.878147	57658	CALCOCO1	protein_coding	protein_coding	12	ensembl_havana	havana
ENSG00000012963	0.0137739	3.96686	0.780148	0.942625	55148	UBR7	protein_coding	protein_coding	14	ensembl_havana	havana
ENSG00000013016	0.261651	0.59226	0.0791735	0.467663	30845	EHD3	protein_coding	protein_coding	2	ensembl_havana	ensembl_havana
ENSG00000013275	-0.00677745	4.31568	0.878056	0.969386	5704	PSMC4	protein_coding	protein_coding	19	ensembl_havana	ensembl_havana
ENSG00000013288	0.182705	2.23914	0.065272	0.43692	23324	MAN2B2	protein_coding	protein_coding	4	ensembl_havana	havana
ENSG00000013306	0.0685846	4.58858	0.239745	0.661088	51629	SLC25A39	protein_coding	protein_coding	17	ensembl_havana	havana
ENSG00000013364	0.029303	4.26125	0.739774	0.930098	9961	MVP	protein_coding	protein_coding	16	ensembl_havana	havana
ENSG00000013374	-0.111975	5.28103	0.015936	0.274306	51667	NUB1	protein_coding	protein_coding	7	ensembl_havana	havana
ENSG00000013392	0.0679263	1.60742	0.254873	0.675823	112611	RWDD2A	protein_coding	protein_coding	6	ensembl_havana	ensembl_havana
ENSG00000013441	-0.0390226	6.52643	0.651287	0.896576	1195	CLK1	protein_coding	protein_coding	2	ensembl_havana	ensembl_havana
ENSG00000013503	0.0941433	2.68823	0.0961418	0.502523	55703	POLR3B	protein_coding	protein_coding	12	ensembl_havana	ensembl_havana
ENSG00000013561	0.0117558	4.86507	0.818031	0.954119	9604	RNF14	protein_coding	protein_coding	5	ensembl_havana	havana
ENSG00000013563	-0.149519	6.6372	0.0478277	0.394182	1774	DNASE1L1	protein_coding	protein_coding	X	ensembl_havana	havana
ENSG00000013583	0.148269	3.69004	0.0189783	0.289113	50865	HEBP1	protein_coding	protein_coding	12	ensembl_havana	ensembl_havana
ENSG00000014138	-0.0234078	2.37719	0.690348	0.91217	23649	POLA2	protein_coding	protein_coding	11	ensembl_havana	havana
ENSG00000014164	-0.10323	3.48491	0.205597	0.63449	23144	ZC3H3	protein_coding	protein_coding	8	ensembl_havana	ensembl_havana
ENSG00000014216	-0.0237733	6.1245	0.568489	0.861458	823	CAPN1	protein_coding	protein_coding	11	ensembl_havana	havana
ENSG00000014919	0.0409335	5.07253	0.590037	0.870541	1355	COX15	protein_coding	protein_coding	10	ensembl_havana	ensembl_havana
ENSG00000015133	0.000791857	1.15834	0.995491	0.998281	440193	CCDC88C	protein_coding	protein_coding	14	ensembl_havana	havana
ENSG00000015153	0.0525891	4.11607	0.496726	0.829569	10138	YAF2	protein_coding	protein_coding	12	ensembl_havana	ensembl_havana
ENSG00000015171	-0.0575781	5.81403	0.280404	0.695111	10771	ZMYND11	protein_coding	protein_coding	10	ensembl_havana	havana
ENSG00000015475	0.111913	3.22409	0.116539	0.533823	637	BID	protein_coding	protein_coding	22	ensembl_havana	ensembl_havana
ENSG00000015479	0.011946	6.46046	0.839749	0.960329	9782	MATR3	protein_coding	protein_coding	5	ensembl_havana	havana
ENSG00000015532	0.0210722	3.0962	0.686016	0.911436	64132	XYLT2	protein_coding	protein_coding	17	ensembl_havana	ensembl_havana
ENSG00000015568	-0.213237	3.24584	0.145815	0.572892	84220	RGPD5	protein_coding	protein_coding	2	ensembl_havana	havana
ENSG00000015676	-0.0919447	6.62674	0.0259396	0.316946	23386	NUDCD3	protein_coding	protein_coding	7	ensembl_havana	ensembl_havana
ENSG00000016391	0.029972	3.27879	0.773697	0.940259	55349	CHDH	protein_coding	protein_coding	3	ensembl_havana	ensembl_havana
ENSG00000016864	-0.0437551	3.33178	0.415804	0.785292	55830	GLT8D1	protein_coding	protein_coding	3	ensembl_havana	ensembl_havana
ENSG00000017260	-0.0442338	4.71368	0.513647	0.834442	27032	ATP2C1	protein_coding	protein_coding	3	ensembl_havana	ensembl_havana
ENSG00000017427	0.265643	2.28252	0.0610897	0.425473	3479	IGF1	protein_coding	protein_coding	12	ensembl_havana	ensembl_havana
ENSG00000017797	-0.0119522	5.55109	0.773644	0.940259	10928	RALBP1	protein_coding	protein_coding	18	ensembl_havana	havana
ENSG00000018189	-0.113736	4.46741	0.0207644	0.299278	22902	RUFY3	protein_coding	protein_coding	4	ensembl_havana	havana
ENSG00000018408	0.102122	3.48166	0.182488	0.612716	25937	WWTR1	protein_coding	protein_coding	3	ensembl_havana	ensembl_havana
ENSG00000018610	-0.0570446	3.20385	0.381563	0.766695	63932	STEEP1	protein_coding	protein_coding	X	ensembl_havana	ensembl_havana
ENSG00000018699	-0.0531074	2.85444	0.266997	0.687072	55622	TTC27	protein_coding	protein_coding	2	ensembl_havana	havana
ENSG00000019144	-0.018672	5.88139	0.830166	0.957805	23187	PHLDB1	protein_coding	protein_coding	11	ensembl_havana	ensembl_havana
ENSG00000019485	0.0493662	2.28935	0.504536	0.832252	56981	PRDM11	protein_coding	protein_coding	11	ensembl_havana	havana
ENSG00000019549	0.20393	0.610191	0.0603207	0.424333	6591	SNAI2	protein_coding	protein_coding	8	ensembl_havana	ensembl_havana
ENSG00000019582	0.163159	6.41808	0.162837	0.591081	972	CD74	protein_coding	protein_coding	5	ensembl_havana	ensembl_havana
ENSG00000019995	0.0185692	6.02915	0.838987	0.960077	54764	ZRANB1	protein_coding	protein_coding	10	ensembl_havana	ensembl_havana
ENSG00000020129	0.0305926	3.2517	0.730151	0.927885	23154	NCDN	protein_coding	protein_coding	1	ensembl_havana	havana
ENSG00000020181	0.246295	3.29313	0.00407152	0.164515	25960	ADGRA2	protein_coding	protein_coding	8	ensembl_havana	havana
ENSG00000020256	0.0608879	2.07663	0.350528	0.74794	55734	ZFP64	protein_coding	protein_coding	20	ensembl_havana	havana
ENSG00000020922	-0.000894482	2.87648	0.989868	0.996728	4361	MRE11	protein_coding	protein_coding	11	ensembl_havana	ensembl_havana
ENSG00000021300	0.275399	2.37909	0.0349723	0.352904	58473	PLEKHB1	protein_coding	protein_coding	11	ensembl_havana	ensembl_havana
ENSG00000021355	-0.015051	3.59127	0.857613	0.965525	1992	SERPINB1	protein_coding	protein_coding	6	ensembl_havana	ensembl_havana
ENSG00000021762	0.0842185	2.81098	0.304091	0.712418	114879	OSBPL5	protein_coding	protein_coding	11	ensembl_havana	ensembl_havana
ENSG00000021776	-0.0333558	2.83675	0.597272	0.873391	9716	AQR	protein_coding	protein_coding	15	ensembl_havana	ensembl_havana
ENSG00000022267	-0.0377029	12.9802	0.563516	0.858176	2273	FHL1	protein_coding	protein_coding	X	ensembl_havana	havana
ENSG00000022277	-0.0140608	5.9925	0.683889	0.910534	51507	RTF2	protein_coding	protein_coding	20	ensembl_havana	ensembl
ENSG00000022567	0.11008	1.90965	0.262798	0.683951	57210	SLC45A4	protein_coding	protein_coding	8	ensembl_havana	havana
ENSG00000022840	0.00490569	7.90884	0.918572	0.982216	9921	RNF10	protein_coding	protein_coding	12	ensembl_havana	havana
ENSG00000022976	-0.024974	4.18755	0.633929	0.8884	55778	ZNF839	protein_coding	protein_coding	14	ensembl_havana	ensembl_havana
ENSG00000023041	-0.00362906	3.60678	0.938664	0.98565	64429	ZDHHC6	protein_coding	protein_coding	10	ensembl_havana	havana
ENSG00000023171	-0.0291401	2.40633	0.84902	0.963639	57476	GRAMD1B	protein_coding	protein_coding	11	ensembl_havana	havana
ENSG00000023191	-0.0417323	5.05165	0.503121	0.83193	6050	RNH1	protein_coding	protein_coding	11	ensembl_havana	ensembl_havana
ENSG00000023228	0.108735	7.46944	0.113788	0.530493	4719	NDUFS1	protein_coding	protein_coding	2	ensembl_havana	ensembl_havana
ENSG00000023287	-0.0177284	5.59327	0.846719	0.962154	9821	RB1CC1	protein_coding	protein_coding	8	ensembl_havana	ensembl_havana
ENSG00000023318	0.0535691	3.48145	0.423314	0.790003	23071	ERP44	protein_coding	protein_coding	9	ensembl_havana	ensembl_havana
ENSG00000023330	0.10642	6.07048	0.121125	0.535896	211	ALAS1	protein_coding	protein_coding	3	ensembl_havana	ensembl_havana
ENSG00000023445	0.0784573	1.02975	0.612773	0.879847	330	BIRC3	protein_coding	protein_coding	11	ensembl_havana	havana
ENSG00000023516	0.0207356	3.39743	0.762647	0.935778	11215	AKAP11	protein_coding	protein_coding	13	ensembl_havana	ensembl_havana
ENSG00000023608	-0.110135	1.85519	0.431872	0.796374	6617	SNAPC1	protein_coding	protein_coding	14	ensembl_havana	ensembl_havana
ENSG00000023697	0.0802229	3.52458	0.291744	0.704379	51071	DERA	protein_coding	protein_coding	12	ensembl_havana	ensembl_havana
ENSG00000023839	0.00904509	0.539357	0.954	0.988756	1244	ABCC2	protein_coding	protein_coding	10	ensembl_havana	havana
ENSG00000023902	0.131643	4.47307	0.070401	0.450195	51177	PLEKHO1	protein_coding	protein_coding	1	ensembl_havana	havana
ENSG00000023909	0.159271	4.19352	0.107943	0.524272	2730	GCLM	protein_coding	protein_coding	1	ensembl_havana	ensembl_havana
ENSG00000024048	-0.0207094	5.53946	0.714447	0.919931	23304	UBR2	protein_coding	protein_coding	6	ensembl_havana	ensembl_havana
ENSG00000024422	0.251017	4.83139	0.00197956	0.140432	30846	EHD2	protein_coding	protein_coding	19	ensembl_havana	havana
ENSG00000024862	-0.10185	2.75166	0.159032	0.58803	25901	CCDC28A	protein_coding	protein_coding	6	ensembl_havana	ensembl_havana
ENSG00000025039	0.0166864	6.84495	0.776059	0.940844	58528	RRAGD	protein_coding	protein_coding	6	ensembl_havana	ensembl_havana
ENSG00000025156	-0.0641398	5.16182	0.428017	0.793449	3298	HSF2	protein_coding	protein_coding	6	ensembl_havana	ensembl_havana
ENSG00000025708	0.0848557	2.76119	0.497005	0.829569	1890	TYMP	protein_coding	protein_coding	22	ensembl_havana	havana
ENSG00000025770	-0.050885	4.5903	0.38069	0.766493	29781	NCAPH2	protein_coding	protein_coding	22	ensembl_havana	havana
ENSG00000025772	0.00993863	2.87566	0.878129	0.969386	10953	TOMM34	protein_coding	protein_coding	20	ensembl_havana	ensembl_havana
ENSG00000025796	0.029946	4.16465	0.584715	0.869833	11231	SEC63	protein_coding	protein_coding	6	ensembl_havana	ensembl_havana
ENSG00000025800	-0.0860152	6.03604	0.0251506	0.314044	23633	KPNA6	protein_coding	protein_coding	1	ensembl_havana	ensembl_havana
ENSG00000026025	0.387756	6.7332	0.00633341	0.191713	7431	VIM	protein_coding	protein_coding	10	ensembl_havana	ensembl_havana
ENSG00000026297	0.0803101	2.67716	0.259805	0.680679	8635	RNASET2	protein_coding	protein_coding	6	ensembl_havana	ensembl_havana
ENSG00000026508	0.194112	3.11826	0.220422	0.646346	960	CD44	protein_coding	protein_coding	11	ensembl_havana	havana
ENSG00000026652	0.210444	0.524956	0.037653	0.365877	56895	AGPAT4	protein_coding	protein_coding	6	ensembl_havana	ensembl_havana
ENSG00000026950	0.0124119	2.9426	0.903996	0.976804	11119	BTN3A1	protein_coding	protein_coding	6	ensembl_havana	ensembl_havana
ENSG00000027075	0.172956	3.38891	0.0880612	0.485545	5583	PRKCH	protein_coding	protein_coding	14	ensembl_havana	havana
ENSG00000027697	0.156776	4.13706	0.00125473	0.118509	3459	IFNGR1	protein_coding	protein_coding	6	ensembl_havana	havana
ENSG00000028116	0.0340484	2.79293	0.588176	0.870238	7444	VRK2	protein_coding	protein_coding	2	ensembl_havana	havana
ENSG00000028137	0.217815	2.78108	0.00542578	0.187575	7133	TNFRSF1B	protein_coding	protein_coding	1	ensembl_havana	ensembl_havana
ENSG00000028528	-0.0729829	5.60806	0.0952164	0.500734	6642	SNX1	protein_coding	protein_coding	15	ensembl_havana	havana
ENSG00000028839	0.013735	1.30537	0.884544	0.970215	9519	TBPL1	protein_coding	protein_coding	6	ensembl_havana	havana
ENSG00000029534	0.0525342	8.552	0.451888	0.807279	286	ANK1	protein_coding	protein_coding	8	ensembl_havana	havana
ENSG00000029639	0.103073	2.62385	0.0447665	0.386136	51106	TFB1M	protein_coding	protein_coding	6	ensembl_havana	ensembl_havana
ENSG00000029725	-0.0280336	6.22312	0.714067	0.919931	9135	RABEP1	protein_coding	protein_coding	17	ensembl_havana	havana
ENSG00000029993	-0.247363	1.61794	0.0403194	0.375559	3149	HMGB3	protein_coding	protein_coding	X	ensembl_havana	havana
ENSG00000030066	-0.0636396	3.55844	0.386787	0.768113	23279	NUP160	protein_coding	protein_coding	11	ensembl_havana	havana
ENSG00000030110	-0.0149151	3.38783	0.887336	0.970788	578	BAK1	protein_coding	protein_coding	6	ensembl_havana	ensembl
ENSG00000030419	-0.100154	2.53253	0.370735	0.759287	22807	IKZF2	protein_coding	protein_coding	2	ensembl_havana	ensembl
ENSG00000031003	-0.0280256	2.82201	0.678979	0.908624	51306	FAM13B	protein_coding	protein_coding	5	ensembl_havana	ensembl_havana
ENSG00000031081	0.251921	2.29038	0.0183901	0.285426	57514	ARHGAP31	protein_coding	protein_coding	3	ensembl_havana	ensembl_havana
ENSG00000031691	-0.0326879	1.32486	0.773562	0.940259	55166	CENPQ	protein_coding	protein_coding	6	ensembl_havana	ensembl_havana
ENSG00000031698	0.0411699	5.72011	0.300436	0.709807	6301	SARS1	protein_coding	protein_coding	1	ensembl_havana	ensembl_havana
ENSG00000031823	-0.0234329	4.80398	0.512585	0.834442	8498	RANBP3	protein_coding	protein_coding	19	ensembl_havana	havana
ENSG00000032219	-0.181663	2.69587	0.0239393	0.31016	5926	ARID4A	protein_coding	protein_coding	14	ensembl_havana	ensembl
ENSG00000032444	-0.00507174	5.50134	0.927014	0.983408	10908	PNPLA6	protein_coding	protein_coding	19	ensembl_havana	ensembl_havana
ENSG00000032742	0.0236375	2.38617	0.826535	0.956535	8100	IFT88	protein_coding	protein_coding	13	ensembl_havana	ensembl_havana
ENSG00000033030	-0.0902789	4.00723	0.0821559	0.473572	55596	ZCCHC8	protein_coding	protein_coding	12	ensembl_havana	havana
ENSG00000033050	0.0332353	4.78803	0.609756	0.878382	10061	ABCF2	protein_coding	protein_coding	7	ensembl_havana	ensembl_havana
ENSG00000033100	-0.130294	2.5677	0.0928489	0.495829	54480	CHPF2	protein_coding	protein_coding	7	ensembl_havana	ensembl_havana
ENSG00000033122	-0.229636	1.77734	0.139789	0.565949	57554	LRRC7	protein_coding	protein_coding	1	ensembl_havana	havana
ENSG00000033170	0.0791754	1.09032	0.465695	0.815496	2530	FUT8	protein_coding	protein_coding	14	ensembl_havana	ensembl_havana
ENSG00000033178	-0.0659981	3.56755	0.221771	0.646665	55236	UBA6	protein_coding	protein_coding	4	ensembl_havana	ensembl_havana
ENSG00000033327	-0.0286508	2.6266	0.878834	0.969657	9846	GAB2	protein_coding	protein_coding	11	ensembl_havana	ensembl_havana
ENSG00000033627	-0.055889	5.98335	0.403649	0.776204	535	ATP6V0A1	protein_coding	protein_coding	17	ensembl_havana	havana
ENSG00000033800	-0.0950945	3.98309	0.124738	0.541181	8554	PIAS1	protein_coding	protein_coding	15	ensembl_havana	ensembl_havana
ENSG00000033867	0.149957	3.39884	0.271927	0.689418	9497	SLC4A7	protein_coding	protein_coding	3	ensembl_havana	ensembl_havana
ENSG00000034510	0.224589	5.10445	0.00148587	0.129339	9168	TMSB10	protein_coding	protein_coding	2	ensembl_havana	ensembl_havana
ENSG00000034533	0.00280415	1.04058	0.978547	0.993697	28990	ASTE1	protein_coding	protein_coding	3	ensembl_havana	ensembl_havana
ENSG00000034677	-0.0334389	4.31375	0.530034	0.842105	25897	RNF19A	protein_coding	protein_coding	8	ensembl_havana	havana
ENSG00000034693	0.0224014	2.79206	0.70557	0.917912	8504	PEX3	protein_coding	protein_coding	6	ensembl_havana	havana
ENSG00000034713	-0.0597934	5.83737	0.108454	0.524272	11345	GABARAPL2	protein_coding	protein_coding	16	ensembl_havana	havana
ENSG00000035664	-0.0530159	6.50568	0.484161	0.8235	23604	DAPK2	protein_coding	protein_coding	15	ensembl_havana	ensembl
ENSG00000035681	0.0235261	3.98244	0.608763	0.878147	8439	NSMAF	protein_coding	protein_coding	8	ensembl_havana	ensembl_havana
ENSG00000035687	0.0573507	2.50868	0.505223	0.832252	159	ADSS2	protein_coding	protein_coding	1	ensembl_havana	ensembl_havana
ENSG00000035862	0.242711	5.06045	0.015008	0.271206	7077	TIMP2	protein_coding	protein_coding	17	ensembl_havana	havana
ENSG00000035928	0.0358845	3.94258	0.518426	0.83709	5981	RFC1	protein_coding	protein_coding	4	ensembl_havana	havana
ENSG00000036054	0.0349594	4.15791	0.735799	0.929047	55773	TBC1D23	protein_coding	protein_coding	3	ensembl_havana	havana
ENSG00000036257	0.0442957	6.37673	0.444569	0.803474	8452	CUL3	protein_coding	protein_coding	2	ensembl_havana	ensembl_havana
ENSG00000036448	-0.00371919	8.71553	0.971866	0.992901	9172	MYOM2	protein_coding	protein_coding	8	ensembl_havana	ensembl_havana
ENSG00000036530	0.116308	1.22251	0.202972	0.632696	10858	CYP46A1	protein_coding	protein_coding	14	ensembl_havana	ensembl_havana
ENSG00000036672	-0.122778	6.6573	0.0646584	0.434971	9099	USP2	protein_coding	protein_coding	11	ensembl_havana	ensembl_havana
ENSG00000037042	0.255924	2.20427	0.0223667	0.3085	27175	TUBG2	protein_coding	protein_coding	17	ensembl_havana	ensembl_havana
ENSG00000037241	0.0706299	2.28759	0.296483	0.706636	51121	RPL26L1	protein_coding	protein_coding	5	ensembl_havana	havana
ENSG00000037280	0.0987265	2.67684	0.412503	0.78282	2324	FLT4	protein_coding	protein_coding	5	ensembl_havana	ensembl_havana
ENSG00000037474	0.0107867	5.36625	0.803784	0.950559	54888	NSUN2	protein_coding	protein_coding	5	ensembl_havana	ensembl_havana
ENSG00000037637	-0.12193	4.45144	0.0029861	0.156687	54455	FBXO42	protein_coding	protein_coding	1	ensembl_havana	ensembl_havana
ENSG00000037749	-0.00177082	3.62112	0.978103	0.993525	4238	MFAP3	protein_coding	protein_coding	5	ensembl_havana	ensembl_havana
ENSG00000037757	-0.0207365	2.99058	0.787213	0.944755	84245	MRI1	protein_coding	protein_coding	19	ensembl_havana	ensembl_havana
ENSG00000037897	-0.0685756	1.32116	0.302646	0.711243	4234	METTL1	protein_coding	protein_coding	12	ensembl_havana	ensembl_havana
ENSG00000037965	0.064372	3.51556	0.384811	0.768113	3224	HOXC8	protein_coding	protein_coding	12	ensembl_havana	ensembl_havana
ENSG00000038002	0.0415426	2.36589	0.632129	0.887537	175	AGA	protein_coding	protein_coding	4	ensembl_havana	ensembl_havana
ENSG00000038210	-0.126509	0.852281	0.351995	0.74794	55300	PI4K2B	protein_coding	protein_coding	4	ensembl_havana	havana
ENSG00000038219	-0.00189853	3.82375	0.969611	0.99217	259282	BOD1L1	protein_coding	protein_coding	4	ensembl_havana	ensembl_havana
ENSG00000038274	0.0741847	5.15011	0.0936008	0.497194	27430	MAT2B	protein_coding	protein_coding	5	ensembl_havana	ensembl_havana
ENSG00000038382	0.0546876	5.22982	0.485704	0.824283	7204	TRIO	protein_coding	protein_coding	5	ensembl_havana	havana
ENSG00000038427	0.215916	1.87497	0.113004	0.529776	1462	VCAN	protein_coding	protein_coding	5	ensembl_havana	ensembl_havana
ENSG00000038532	0.0684279	4.25228	0.260453	0.681487	23274	CLEC16A	protein_coding	protein_coding	16	ensembl_havana	havana
ENSG00000039123	-0.0347667	5.24962	0.510333	0.834318	23517	MTREX	protein_coding	protein_coding	5	ensembl_havana	ensembl_havana
ENSG00000039319	-0.0975068	4.15859	0.157014	0.586476	9765	ZFYVE16	protein_coding	protein_coding	5	ensembl_havana	ensembl_havana
ENSG00000039523	0.0526509	4.98984	0.393029	0.771278	79567	RIPOR1	protein_coding	protein_coding	16	ensembl_havana	havana
ENSG00000040275	0.133516	1.44562	0.163157	0.591414	54908	SPDL1	protein_coding	protein_coding	5	ensembl_havana	havana
ENSG00000040341	0.0789544	6.21324	0.0855045	0.481568	27067	STAU2	protein_coding	protein_coding	8	ensembl_havana	havana
ENSG00000040487	-0.107235	2.06763	0.18345	0.613127	54896	SLC66A1	protein_coding	protein_coding	1	ensembl_havana	ensembl_havana
ENSG00000040531	-0.0134331	3.06831	0.828944	0.957605	1497	CTNS	protein_coding	protein_coding	17	ensembl_havana	havana
ENSG00000040633	-0.167927	3.03348	0.0645385	0.434971	79142	PHF23	protein_coding	protein_coding	17	ensembl_havana	havana
ENSG00000040933	0.013364	3.85035	0.782999	0.943683	3631	INPP4A	protein_coding	protein_coding	2	ensembl_havana	havana
ENSG00000041357	-0.0137906	5.77749	0.785882	0.944463	5685	PSMA4	protein_coding	protein_coding	15	ensembl_havana	havana
ENSG00000041802	-0.00333097	4.15642	0.959328	0.990339	55341	LSG1	protein_coding	protein_coding	3	ensembl_havana	ensembl_havana
ENSG00000041880	0.165043	3.87751	0.0089422	0.218585	10039	PARP3	protein_coding	protein_coding	3	ensembl_havana	ensembl_havana
ENSG00000041982	0.358789	1.11302	0.170666	0.599456	3371	TNC	protein_coding	protein_coding	9	ensembl_havana	ensembl_havana
ENSG00000041988	0.086776	2.85507	0.218924	0.645559	90326	THAP3	protein_coding	protein_coding	1	ensembl_havana	ensembl_havana
ENSG00000042062	0.142567	3.35789	0.181169	0.611276	140876	RIPOR3	protein_coding	protein_coding	20	ensembl_havana	havana
ENSG00000042286	0.0577216	2.63268	0.578925	0.867376	84883	AIFM2	protein_coding	protein_coding	10	ensembl_havana	havana
ENSG00000042317	-0.10128	1.48668	0.230428	0.650808	55812	SPATA7	protein_coding	protein_coding	14	ensembl_havana	havana
ENSG00000042445	0.2643	5.51333	0.0316376	0.337544	54884	RETSAT	protein_coding	protein_coding	2	ensembl_havana	ensembl_havana
ENSG00000042493	0.315716	0.559538	0.052829	0.410675	822	CAPG	protein_coding	protein_coding	2	ensembl_havana	havana
ENSG00000042753	0.0379805	4.55268	0.496062	0.829465	1175	AP2S1	protein_coding	protein_coding	19	ensembl_havana	havana
ENSG00000043093	0.0517953	4.52277	0.522456	0.83792	54165	DCUN1D1	protein_coding	protein_coding	3	ensembl_havana	havana
ENSG00000043143	-0.0607113	3.32251	0.399069	0.774678	23338	JADE2	protein_coding	protein_coding	5	ensembl_havana	ensembl_havana
ENSG00000044090	-0.058232	4.76701	0.369533	0.759287	9820	CUL7	protein_coding	protein_coding	6	ensembl_havana	havana
ENSG00000044115	-0.035029	6.21617	0.439398	0.799945	1495	CTNNA1	protein_coding	protein_coding	5	ensembl_havana	havana
ENSG00000044446	-0.0216801	4.44158	0.799877	0.949239	5256	PHKA2	protein_coding	protein_coding	X	ensembl_havana	ensembl_havana
ENSG00000044574	0.00743709	6.31336	0.882674	0.970215	3309	HSPA5	protein_coding	protein_coding	9	ensembl_havana	ensembl_havana
ENSG00000046604	0.085422	0.524195	0.605161	0.877051	1829	DSG2	protein_coding	protein_coding	18	ensembl_havana	havana
ENSG00000046647	-0.010514	1.8526	0.894417	0.972909	54960	GEMIN8	protein_coding	protein_coding	X	ensembl_havana	havana
ENSG00000046653	0.175131	0.61984	0.173445	0.602279	2824	GPM6B	protein_coding	protein_coding	X	ensembl_havana	ensembl_havana
ENSG00000046889	0.198138	2.29578	0.00594363	0.189712	80243	PREX2	protein_coding	protein_coding	8	ensembl_havana	ensembl_havana
ENSG00000047056	-0.0505542	4.48457	0.442473	0.802241	22884	WDR37	protein_coding	protein_coding	10	ensembl_havana	havana
ENSG00000047230	0.0276034	2.47814	0.607684	0.87788	56474	CTPS2	protein_coding	protein_coding	X	ensembl_havana	ensembl_havana
ENSG00000047249	-0.0366064	4.50035	0.451296	0.807239	51606	ATP6V1H	protein_coding	protein_coding	8	ensembl_havana	ensembl_havana
ENSG00000047315	-0.0706187	6.00159	0.0898393	0.489632	5431	POLR2B	protein_coding	protein_coding	4	ensembl_havana	havana
ENSG00000047410	-0.0350447	5.055	0.400688	0.775511	7175	TPR	protein_coding	protein_coding	1	ensembl_havana	ensembl_havana
ENSG00000047579	0.0703869	3.38468	0.429353	0.794895	84062	DTNBP1	protein_coding	protein_coding	6	ensembl_havana	havana
ENSG00000047597	-0.0517115	2.76612	0.535846	0.844778	7504	XK	protein_coding	protein_coding	X	ensembl_havana	ensembl_havana
ENSG00000047621	0.0407327	3.25344	0.502246	0.83189	57102	C12orf4	protein_coding	protein_coding	12	ensembl_havana	ensembl_havana
ENSG00000047634	0.00782471	3.89132	0.885463	0.970442	6322	SCML1	protein_coding	protein_coding	X	ensembl_havana	ensembl
ENSG00000047644	-0.0645618	3.63311	0.461564	0.813486	55841	WWC3	protein_coding	protein_coding	X	ensembl_havana	havana
ENSG00000047648	0.0496631	3.63899	0.666849	0.905187	395	ARHGAP6	protein_coding	protein_coding	X	ensembl_havana	havana
ENSG00000047662	-0.418315	2.00555	0.0570294	0.417475	27146	FAM184B	protein_coding	protein_coding	4	ensembl_havana	ensembl_havana
ENSG00000047849	-0.114225	9.75745	0.117594	0.533823	4134	MAP4	protein_coding	protein_coding	3	ensembl_havana	havana
ENSG00000047932	-0.00112522	4.34019	0.983914	0.994839	57120	GOPC	protein_coding	protein_coding	6	ensembl_havana	ensembl_havana
ENSG00000048028	0.0405125	5.64579	0.615602	0.881412	57646	USP28	protein_coding	protein_coding	11	ensembl_havana	ensembl_havana
ENSG00000048052	0.104119	4.06811	0.426861	0.792861	9734	HDAC9	protein_coding	protein_coding	7	ensembl_havana	havana
ENSG00000048140	-0.0416158	4.65451	0.450783	0.807239	26262	TSPAN17	protein_coding	protein_coding	5	ensembl_havana	ensembl_havana
ENSG00000048162	0.143138	3.7358	0.0419956	0.377696	51491	NOP16	protein_coding	protein_coding	5	ensembl_havana	ensembl_havana
ENSG00000048342	0.00705706	1.51318	0.941679	0.98565	57545	CC2D2A	protein_coding	protein_coding	4	ensembl_havana	havana
ENSG00000048392	-0.0279936	5.44962	0.747042	0.931955	50484	RRM2B	protein_coding	protein_coding	8	ensembl_havana	ensembl_havana
ENSG00000048544	0.0118273	5.35242	0.805488	0.950979	55173	MRPS10	protein_coding	protein_coding	6	ensembl_havana	ensembl_havana
ENSG00000048649	-0.0737592	3.68125	0.253681	0.675131	51773	RSF1	protein_coding	protein_coding	11	ensembl_havana	ensembl_havana
ENSG00000048707	-0.014963	5.55583	0.747231	0.931955	55187	VPS13D	protein_coding	protein_coding	1	ensembl_havana	ensembl_havana
ENSG00000048740	-0.101915	4.02792	0.221626	0.646665	10659	CELF2	protein_coding	protein_coding	10	ensembl_havana	havana
ENSG00000048828	-0.0356096	6.70028	0.390517	0.770671	23196	FAM120A	protein_coding	protein_coding	9	ensembl_havana	ensembl_havana
ENSG00000049167	0.0330285	2.37321	0.618797	0.882455	1161	ERCC8	protein_coding	protein_coding	5	ensembl_havana	ensembl_havana
ENSG00000049239	0.03865	6.96558	0.608904	0.878147	9563	H6PD	protein_coding	protein_coding	1	ensembl_havana	ensembl_havana
ENSG00000049245	-0.0428768	5.66232	0.28497	0.699283	9341	VAMP3	protein_coding	protein_coding	1	ensembl_havana	ensembl_havana
ENSG00000049246	-0.0433857	5.72927	0.56934	0.862042	8863	PER3	protein_coding	protein_coding	1	ensembl_havana	havana
ENSG00000049323	0.0521577	4.27413	0.521917	0.837905	4052	LTBP1	protein_coding	protein_coding	2	ensembl_havana	ensembl_havana
ENSG00000049449	0.0908306	4.10032	0.293984	0.704951	5954	RCN1	protein_coding	protein_coding	11	ensembl_havana	ensembl_havana
ENSG00000049540	0.13309	2.80971	0.475143	0.819506	2006	ELN	protein_coding	protein_coding	7	ensembl_havana	havana
ENSG00000049541	-0.0308446	2.97448	0.620116	0.882455	5982	RFC2	protein_coding	protein_coding	7	ensembl_havana	ensembl_havana
ENSG00000049618	-0.105945	5.71473	0.0299027	0.334363	57492	ARID1B	protein_coding	protein_coding	6	ensembl_havana	havana
ENSG00000049656	-0.0148983	3.61157	0.824623	0.956099	81037	CLPTM1L	protein_coding	protein_coding	5	ensembl_havana	ensembl_havana
ENSG00000049759	-0.0633216	4.98806	0.584969	0.869947	23327	NEDD4L	protein_coding	protein_coding	18	ensembl_havana	ensembl_havana
ENSG00000049769	0.0135134	4.31417	0.822427	0.954901	89801	PPP1R3F	protein_coding	protein_coding	X	ensembl_havana	ensembl_havana
ENSG00000049860	0.151179	3.64731	0.0116046	0.244131	3074	HEXB	protein_coding	protein_coding	5	ensembl_havana	ensembl_havana
ENSG00000049883	0.020618	3.59737	0.763312	0.936036	79810	PTCD2	protein_coding	protein_coding	5	ensembl_havana	ensembl
ENSG00000050130	-0.00778376	3.58199	0.909882	0.980183	51528	JKAMP	protein_coding	protein_coding	14	ensembl_havana	havana
ENSG00000050165	0.392654	2.49882	0.000961408	0.1155	27122	DKK3	protein_coding	protein_coding	11	ensembl_havana	ensembl_havana
ENSG00000050344	-0.0483363	1.1712	0.694902	0.912944	9603	NFE2L3	protein_coding	protein_coding	7	ensembl_havana	ensembl_havana
ENSG00000050393	0.236383	4.00309	0.000506245	0.113718	63933	MCUR1	protein_coding	protein_coding	6	ensembl_havana	ensembl_havana
ENSG00000050405	-0.0393933	4.64026	0.703221	0.917447	51474	LIMA1	protein_coding	protein_coding	12	ensembl_havana	havana
ENSG00000050426	0.0930813	3.62806	0.15127	0.577272	25875	LETMD1	protein_coding	protein_coding	12	ensembl_havana	havana
ENSG00000050748	-0.00916001	5.35442	0.818548	0.954119	5601	MAPK9	protein_coding	protein_coding	5	ensembl_havana	havana
ENSG00000050820	-0.208262	4.46627	0.127794	0.545913	9564	BCAR1	protein_coding	protein_coding	16	ensembl_havana	ensembl_havana
ENSG00000051128	-0.210875	5.46006	0.15671	0.586108	9454	HOMER3	protein_coding	protein_coding	19	ensembl_havana	ensembl
ENSG00000051382	0.0226834	4.21116	0.763947	0.936346	5291	PIK3CB	protein_coding	protein_coding	3	ensembl_havana	havana
ENSG00000051523	0.122348	3.21916	0.351715	0.74794	1535	CYBA	protein_coding	protein_coding	16	ensembl_havana	havana
ENSG00000051596	-0.120139	3.1494	0.185008	0.616425	84321	THOC3	protein_coding	protein_coding	5	ensembl_havana	havana
ENSG00000051620	0.0421753	5.90983	0.37977	0.765293	23593	HEBP2	protein_coding	protein_coding	6	ensembl_havana	havana
ENSG00000052723	-0.0941403	3.7474	0.0785447	0.46692	80143	SIKE1	protein_coding	protein_coding	1	ensembl_havana	havana
ENSG00000052795	0.0748826	3.38691	0.341146	0.743321	57600	FNIP2	protein_coding	protein_coding	4	ensembl_havana	ensembl_havana
ENSG00000052802	0.105749	1.76721	0.205048	0.63449	6307	MSMO1	protein_coding	protein_coding	4	ensembl_havana	havana
ENSG00000052841	-0.0373592	4.28386	0.460102	0.812577	55761	TTC17	protein_coding	protein_coding	11	ensembl_havana	havana
ENSG00000053254	-0.0537077	6.83525	0.410395	0.781519	1112	FOXN3	protein_coding	protein_coding	14	ensembl_havana	havana
ENSG00000053371	0.00293223	4.85073	0.962024	0.990339	8574	AKR7A2	protein_coding	protein_coding	1	ensembl_havana	ensembl_havana
ENSG00000053372	0.0298987	3.45035	0.593647	0.871786	51154	MRTO4	protein_coding	protein_coding	1	ensembl_havana	ensembl_havana
ENSG00000053438	-0.0364437	2.10309	0.821967	0.954565	4826	NNAT	protein_coding	protein_coding	20	ensembl_havana	ensembl_havana
ENSG00000053524	-0.501069	1.75954	0.0144355	0.270279	23101	MCF2L2	protein_coding	protein_coding	3	ensembl_havana	ensembl_havana
ENSG00000053702	0.126687	1.82468	0.306027	0.712955	83714	NRIP2	protein_coding	protein_coding	12	ensembl_havana	ensembl_havana
ENSG00000053747	0.294951	1.09296	0.0164774	0.275295	3909	LAMA3	protein_coding	protein_coding	18	ensembl_havana	ensembl_havana
ENSG00000053770	0.123436	4.5293	0.132156	0.554984	55745	AP5M1	protein_coding	protein_coding	14	ensembl_havana	ensembl_havana
ENSG00000053900	0.0723423	3.25718	0.397417	0.7733	29945	ANAPC4	protein_coding	protein_coding	4	ensembl_havana	havana
ENSG00000054116	0.0617936	3.96793	0.165981	0.593468	27095	TRAPPC3	protein_coding	protein_coding	1	ensembl_havana	ensembl
ENSG00000054118	-0.107782	6.92121	0.0897913	0.489632	9967	THRAP3	protein_coding	protein_coding	1	ensembl_havana	ensembl_havana
ENSG00000054148	0.021393	6.51195	0.747643	0.931955	29085	PHPT1	protein_coding	protein_coding	9	ensembl_havana	havana
ENSG00000054523	-0.127502	8.39514	0.0583738	0.419428	23095	KIF1B	protein_coding	protein_coding	1	ensembl_havana	ensembl_havana
ENSG00000054598	0.314796	0.685359	0.0320239	0.338923	2296	FOXC1	protein_coding	protein_coding	6	havana	havana
ENSG00000054611	-0.01495	3.95744	0.777701	0.941354	25771	TBC1D22A	protein_coding	protein_coding	22	ensembl_havana	havana
ENSG00000054654	-0.154529	7.75072	0.0260755	0.318196	23224	SYNE2	protein_coding	protein_coding	14	ensembl_havana	havana
ENSG00000054690	-0.108621	1.37867	0.485111	0.823929	57475	PLEKHH1	protein_coding	protein_coding	14	ensembl_havana	ensembl_havana
ENSG00000054793	0.0384986	4.48956	0.714951	0.919931	10079	ATP9A	protein_coding	protein_coding	20	ensembl_havana	havana
ENSG00000054938	0.00756812	1.59358	0.964406	0.990553	25884	CHRDL2	protein_coding	protein_coding	11	ensembl_havana	havana
ENSG00000054965	-0.0119433	4.88166	0.828147	0.957269	23201	FAM168A	protein_coding	protein_coding	11	ensembl_havana	ensembl_havana
ENSG00000054967	-0.194969	3.10463	0.213789	0.641534	84957	RELT	protein_coding	protein_coding	11	ensembl_havana	ensembl_havana
ENSG00000055130	-0.0101638	6.03018	0.830943	0.957805	8454	CUL1	protein_coding	protein_coding	7	ensembl_havana	havana
ENSG00000055147	-0.0243466	3.70326	0.584304	0.869761	10827	FAM114A2	protein_coding	protein_coding	5	ensembl_havana	ensembl_havana
ENSG00000055163	0.324389	2.48986	0.12121	0.535896	26999	CYFIP2	protein_coding	protein_coding	5	ensembl_havana	havana
ENSG00000055208	-0.0510889	6.03602	0.374536	0.75977	23118	TAB2	protein_coding	protein_coding	6	ensembl_havana	havana
ENSG00000055332	0.0050834	3.40234	0.941923	0.98565	5610	EIF2AK2	protein_coding	protein_coding	2	ensembl_havana	havana
ENSG00000055609	-0.132181	5.47835	0.0179786	0.284913	58508	KMT2C	protein_coding	protein_coding	7	ensembl_havana	havana
ENSG00000055813	0.0981119	1.8335	0.247728	0.669749	114800	CCDC85A	protein_coding	protein_coding	2	ensembl_havana	ensembl_havana
ENSG00000055917	-0.0554651	5.01081	0.273284	0.689599	23369	PUM2	protein_coding	protein_coding	2	ensembl_havana	havana
ENSG00000055950	-0.02796	5.0398	0.607106	0.877528	84545	MRPL43	protein_coding	protein_coding	10	ensembl_havana	havana
ENSG00000055955	-0.0816867	6.62028	0.631418	0.887329	3700	ITIH4	protein_coding	protein_coding	3	ensembl_havana	havana
ENSG00000056050	0.0412139	2.92031	0.537828	0.845261	54969	HPF1	protein_coding	protein_coding	4	ensembl_havana	ensembl_havana
ENSG00000056097	-0.0835095	5.50831	0.117606	0.533823	51663	ZFR	protein_coding	protein_coding	5	ensembl_havana	ensembl_havana
ENSG00000056558	0.0906428	1.64032	0.436194	0.798624	7185	TRAF1	protein_coding	protein_coding	9	ensembl_havana	ensembl
ENSG00000056586	-0.0618777	4.09228	0.183536	0.613127	54542	RC3H2	protein_coding	protein_coding	9	ensembl_havana	havana
ENSG00000056736	-0.0697269	1.57154	0.549875	0.851232	55540	IL17RB	protein_coding	protein_coding	3	ensembl_havana	ensembl_havana
ENSG00000056972	0.121583	2.04234	0.243831	0.665578	10758	TRAF3IP2	protein_coding	protein_coding	6	ensembl_havana	ensembl_havana
ENSG00000057019	-0.100005	3.16481	0.0780256	0.465565	131566	DCBLD2	protein_coding	protein_coding	3	ensembl_havana	ensembl_havana
ENSG00000057252	0.0487977	1.35974	0.545665	0.849253	6646	SOAT1	protein_coding	protein_coding	1	ensembl_havana	ensembl_havana
ENSG00000057294	0.0477054	2.339	0.774663	0.94061	5318	PKP2	protein_coding	protein_coding	12	ensembl_havana	havana
ENSG00000057608	0.0141219	5.80438	0.776776	0.941014	2665	GDI2	protein_coding	protein_coding	10	ensembl_havana	ensembl_havana
ENSG00000057663	0.06295	3.74026	0.289785	0.703062	9474	ATG5	protein_coding	protein_coding	6	ensembl_havana	havana
ENSG00000057704	-0.172766	3.7591	0.0174022	0.282054	57458	TMCC3	protein_coding	protein_coding	12	ensembl_havana	ensembl_havana
ENSG00000057757	-0.00828917	4.89842	0.830128	0.957805	57095	PITHD1	protein_coding	protein_coding	1	ensembl_havana	ensembl_havana
ENSG00000057935	-0.0608875	2.96655	0.223965	0.648116	57504	MTA3	protein_coding	protein_coding	2	ensembl_havana	ensembl_havana
ENSG00000058056	-0.019995	8.48594	0.775303	0.940669	8975	USP13	protein_coding	protein_coding	3	ensembl_havana	havana
ENSG00000058063	0.0394735	3.38617	0.490039	0.825913	23200	ATP11B	protein_coding	protein_coding	3	ensembl_havana	havana
ENSG00000058091	-0.0829379	2.28073	0.327101	0.73239	5218	CDK14	protein_coding	protein_coding	7	ensembl_havana	havana
ENSG00000058262	-0.0997447	5.44154	0.0948111	0.499159	29927	SEC61A1	protein_coding	protein_coding	3	ensembl_havana	havana
ENSG00000058272	0.0034723	4.71874	0.946125	0.986112	4659	PPP1R12A	protein_coding	protein_coding	12	ensembl_havana	ensembl_havana
ENSG00000058600	0.0109412	5.17824	0.874792	0.969386	55718	POLR3E	protein_coding	protein_coding	16	ensembl_havana	ensembl_havana
ENSG00000058668	0.176552	4.57432	0.0230433	0.308565	493	ATP2B4	protein_coding	protein_coding	1	ensembl_havana	havana
ENSG00000058729	-0.106268	3.3444	0.151878	0.577722	55781	RIOK2	protein_coding	protein_coding	5	ensembl_havana	ensembl_havana
ENSG00000058804	0.183118	2.36334	0.0201245	0.296409	55706	NDC1	protein_coding	protein_coding	1	ensembl_havana	ensembl_havana
ENSG00000059122	-0.0558856	5.38389	0.625204	0.884917	84256	FLYWCH1	protein_coding	protein_coding	16	ensembl_havana	havana
ENSG00000059145	-0.019531	4.07782	0.818919	0.954119	64718	UNKL	protein_coding	protein_coding	16	ensembl_havana	havana
ENSG00000059378	0.0478008	2.3422	0.684872	0.911054	64761	PARP12	protein_coding	protein_coding	7	ensembl_havana	ensembl_havana
ENSG00000059573	-0.012433	1.7648	0.888161	0.970805	5832	ALDH18A1	protein_coding	protein_coding	10	ensembl_havana	ensembl_havana
ENSG00000059588	-0.0635851	4.70991	0.189644	0.619574	6894	TARBP1	protein_coding	protein_coding	1	ensembl_havana	ensembl_havana
ENSG00000059691	0.0594679	4.50756	0.345178	0.745366	5188	GATB	protein_coding	protein_coding	4	ensembl_havana	ensembl_havana
ENSG00000059728	0.0442445	2.49623	0.560052	0.856908	4084	MXD1	protein_coding	protein_coding	2	ensembl_havana	havana
ENSG00000059758	-0.0352879	2.73686	0.643647	0.892301	5128	CDK17	protein_coding	protein_coding	12	ensembl_havana	ensembl_havana
ENSG00000059769	0.148511	2.06969	0.0513381	0.405988	548645	DNAJC25	protein_coding	protein_coding	9	ensembl_havana	ensembl_havana
ENSG00000059804	0.0122179	0.786394	0.915526	0.980597	6515	SLC2A3	protein_coding	protein_coding	12	ensembl_havana	ensembl_havana
ENSG00000059915	0.149905	0.471521	0.212548	0.640356	5662	PSD	protein_coding	protein_coding	10	ensembl_havana	ensembl
ENSG00000060069	-0.0393806	2.77689	0.629334	0.886136	9150	CTDP1	protein_coding	protein_coding	18	ensembl_havana	ensembl_havana
ENSG00000060138	-0.0145845	11.3931	0.822792	0.954936	8531	YBX3	protein_coding	protein_coding	12	ensembl_havana	ensembl_havana
ENSG00000060237	-0.0693859	7.03271	0.386994	0.768113	65125	WNK1	protein_coding	protein_coding	12	ensembl_havana	ensembl_havana
ENSG00000060339	-0.0789528	4.86644	0.174607	0.603063	55749	CCAR1	protein_coding	protein_coding	10	ensembl_havana	havana
ENSG00000060491	-0.010728	3.75742	0.89455	0.972941	11054	OGFR	protein_coding	protein_coding	20	ensembl_havana	ensembl_havana
ENSG00000060642	-0.0733866	1.67674	0.360947	0.755069	55650	PIGV	protein_coding	protein_coding	1	ensembl_havana	havana
ENSG00000060656	0.133023	4.08419	0.218338	0.645559	10076	PTPRU	protein_coding	protein_coding	1	ensembl_havana	ensembl_havana
ENSG00000060688	-0.00130375	2.95708	0.980423	0.993981	9410	SNRNP40	protein_coding	protein_coding	1	ensembl_havana	ensembl_havana
ENSG00000060749	-0.0372197	3.35471	0.587186	0.870238	79832	QSER1	protein_coding	protein_coding	11	ensembl_havana	havana
ENSG00000060762	0.335683	6.55504	0.00178855	0.13795	51660	MPC1	protein_coding	protein_coding	6	ensembl_havana	havana
ENSG00000061273	0.0414805	4.91024	0.627909	0.885812	51564	HDAC7	protein_coding	protein_coding	12	ensembl_havana	ensembl_havana
ENSG00000061337	0.242623	0.705686	0.010935	0.238191	11178	LZTS1	protein_coding	protein_coding	8	ensembl_havana	ensembl
ENSG00000061676	-0.0318705	6.632	0.578761	0.867376	10787	NCKAP1	protein_coding	protein_coding	2	ensembl_havana	ensembl_havana
ENSG00000061918	0.272085	2.07788	0.00374595	0.160924	2983	GUCY1B1	protein_coding	protein_coding	4	ensembl_havana	havana
ENSG00000061938	-0.346429	7.14019	0.00146992	0.129339	10188	TNK2	protein_coding	protein_coding	3	ensembl_havana	havana
ENSG00000061987	-0.0169982	3.7092	0.740393	0.930108	23041	MON2	protein_coding	protein_coding	12	ensembl_havana	havana
ENSG00000062194	-0.025449	5.5645	0.657898	0.899515	65056	GPBP1	protein_coding	protein_coding	5	ensembl_havana	ensembl_havana
ENSG00000062282	0.356943	1.21195	0.0984164	0.506563	84649	DGAT2	protein_coding	protein_coding	11	ensembl_havana	havana
ENSG00000062370	0.0119768	0.965276	0.900894	0.975658	7771	ZNF112	protein_coding	protein_coding	19	ensembl_havana	ensembl_havana
ENSG00000062582	0.089193	6.49101	0.138541	0.564262	64951	MRPS24	protein_coding	protein_coding	7	ensembl_havana	ensembl_havana
ENSG00000062598	-0.0462202	4.52982	0.320695	0.726276	63916	ELMO2	protein_coding	protein_coding	20	ensembl_havana	ensembl_havana
ENSG00000062725	-0.0222378	3.81706	0.62994	0.88644	10513	APPBP2	protein_coding	protein_coding	17	ensembl_havana	ensembl_havana
ENSG00000063046	-0.0815088	8.80964	0.108656	0.524272	1975	EIF4B	protein_coding	protein_coding	12	ensembl_havana	ensembl_havana
ENSG00000063169	-0.214958	2.79248	0.00337497	0.159157	29998	BICRA	protein_coding	protein_coding	19	ensembl_havana	ensembl_havana
ENSG00000063176	0.127916	2.078	0.253578	0.675131	56848	SPHK2	protein_coding	protein_coding	19	ensembl_havana	ensembl
ENSG00000063180	0.0435677	1.67887	0.708011	0.918228	770	CA11	protein_coding	protein_coding	19	ensembl_havana	ensembl_havana
ENSG00000063241	0.0905124	5.11021	0.294032	0.704951	79763	ISOC2	protein_coding	protein_coding	19	ensembl_havana	havana
ENSG00000063244	-0.0488849	5.33159	0.24557	0.666371	11338	U2AF2	protein_coding	protein_coding	19	ensembl_havana	havana
ENSG00000063245	-0.0209966	6.70956	0.775019	0.940639	29924	EPN1	protein_coding	protein_coding	19	ensembl_havana	ensembl_havana
ENSG00000063587	0.0190646	2.68211	0.821779	0.954565	10838	ZNF275	protein_coding	protein_coding	X	ensembl_havana	havana
ENSG00000063601	-0.102193	4.00206	0.0119263	0.245412	8776	MTMR1	protein_coding	protein_coding	X	ensembl_havana	havana
ENSG00000063660	-0.0331638	6.94241	0.588413	0.870238	2817	GPC1	protein_coding	protein_coding	2	ensembl_havana	ensembl_havana
ENSG00000063761	-0.00991827	3.39156	0.890253	0.970941	57143	ADCK1	protein_coding	protein_coding	14	ensembl_havana	ensembl_havana
ENSG00000063854	-0.033218	6.16553	0.560749	0.857103	3029	HAGH	protein_coding	protein_coding	16	ensembl_havana	havana
ENSG00000063978	-0.067118	4.0992	0.0760523	0.463999	6047	RNF4	protein_coding	protein_coding	4	ensembl_havana	havana
ENSG00000064012	-0.00762217	0.772742	0.941231	0.98565	841	CASP8	protein_coding	protein_coding	2	ensembl_havana	havana
ENSG00000064042	-0.158082	8.04681	0.00739912	0.207373	22998	LIMCH1	protein_coding	protein_coding	4	ensembl_havana	havana
ENSG00000064102	0.0383714	3.41899	0.419091	0.786914	55726	INTS13	protein_coding	protein_coding	12	ensembl_havana	havana
ENSG00000064115	-0.002021	3.50125	0.970384	0.99217	51768	TM7SF3	protein_coding	protein_coding	12	ensembl_havana	ensembl_havana
ENSG00000064205	0.0181122	2.93857	0.918165	0.982085	8839	CCN5	protein_coding	protein_coding	20	ensembl_havana	havana
ENSG00000064309	0.120393	0.906316	0.3234	0.728882	50937	CDON	protein_coding	protein_coding	11	ensembl_havana	ensembl_havana
ENSG00000064313	-0.0195846	2.71996	0.794689	0.947468	6873	TAF2	protein_coding	protein_coding	8	ensembl_havana	ensembl_havana
ENSG00000064393	-0.0641582	6.18259	0.34957	0.74759	28996	HIPK2	protein_coding	protein_coding	7	ensembl_havana	ensembl_havana
ENSG00000064419	-0.0763746	4.99375	0.135205	0.562064	23534	TNPO3	protein_coding	protein_coding	7	ensembl_havana	havana
ENSG00000064490	-0.01117	3.81701	0.844089	0.961323	8625	RFXANK	protein_coding	protein_coding	19	ensembl_havana	havana
ENSG00000064545	-0.262049	4.50034	0.0481859	0.39617	54929	TMEM161A	protein_coding	protein_coding	19	ensembl_havana	ensembl_havana
ENSG00000064651	0.0606217	4.9014	0.669814	0.905971	6558	SLC12A2	protein_coding	protein_coding	5	ensembl_havana	ensembl_havana
ENSG00000064666	0.355205	1.21392	0.0433639	0.381708	1265	CNN2	protein_coding	protein_coding	19	ensembl_havana	ensembl_havana
ENSG00000064703	-0.147445	2.96013	0.0401142	0.375364	11218	DDX20	protein_coding	protein_coding	1	ensembl_havana	havana
ENSG00000064726	0.00721445	8.11792	0.910596	0.980241	53339	BTBD1	protein_coding	protein_coding	15	ensembl_havana	ensembl_havana
ENSG00000064932	-0.287648	3.35295	0.0173353	0.282054	22904	SBNO2	protein_coding	protein_coding	19	ensembl_havana	ensembl_havana
ENSG00000064933	0.0157032	2.82615	0.801096	0.949526	5378	PMS1	protein_coding	protein_coding	2	ensembl_havana	ensembl_havana
ENSG00000064961	0.0303376	3.65142	0.626762	0.88556	10362	HMG20B	protein_coding	protein_coding	19	ensembl_havana	havana
ENSG00000064989	0.306837	2.28217	0.0751085	0.460052	10203	CALCRL	protein_coding	protein_coding	2	ensembl_havana	ensembl_havana
ENSG00000064995	-0.0222514	4.10809	0.597125	0.873311	6882	TAF11	protein_coding	protein_coding	6	ensembl_havana	havana
ENSG00000064999	0.00684181	5.07837	0.937879	0.98565	23294	ANKS1A	protein_coding	protein_coding	6	ensembl_havana	ensembl_havana
ENSG00000065000	-0.0489526	6.32732	0.19293	0.621933	8943	AP3D1	protein_coding	protein_coding	19	ensembl_havana	ensembl_havana
ENSG00000065054	0.148062	5.78432	0.100195	0.510432	9351	NHERF2	protein_coding	protein_coding	16	ensembl_havana	havana
ENSG00000065057	0.0719106	2.15734	0.337367	0.741031	4913	NTHL1	protein_coding	protein_coding	16	ensembl_havana	ensembl_havana
ENSG00000065060	-0.0419024	4.51135	0.619646	0.882455	54887	BLTP3A	protein_coding	protein_coding	6	ensembl_havana	ensembl_havana
ENSG00000065135	0.081806	3.18749	0.224163	0.648116	2773	GNAI3	protein_coding	protein_coding	1	ensembl_havana	ensembl_havana
ENSG00000065154	-0.0982485	4.85316	0.298332	0.708604	4942	OAT	protein_coding	protein_coding	10	ensembl_havana	ensembl_havana
ENSG00000065243	0.025785	3.85968	0.652121	0.896679	5586	PKN2	protein_coding	protein_coding	1	ensembl_havana	ensembl_havana
ENSG00000065268	-0.123233	3.95351	0.23117	0.651373	57418	WDR18	protein_coding	protein_coding	19	ensembl_havana	ensembl_havana
ENSG00000065308	0.135957	2.36292	0.0333179	0.345265	9697	TRAM2	protein_coding	protein_coding	6	ensembl_havana	ensembl_havana
ENSG00000065320	0.19921	1.67809	0.0703616	0.450195	9423	NTN1	protein_coding	protein_coding	17	ensembl_havana	ensembl_havana
ENSG00000065357	0.0180042	1.25803	0.830887	0.957805	1606	DGKA	protein_coding	protein_coding	12	ensembl_havana	havana
ENSG00000065361	-0.0921621	1.73006	0.53957	0.845988	2065	ERBB3	protein_coding	protein_coding	12	ensembl_havana	havana
ENSG00000065413	0.00555334	2.05162	0.959196	0.990339	91526	ANKRD44	protein_coding	protein_coding	2	havana	havana
ENSG00000065427	0.0335432	6.90725	0.434538	0.798149	3735	KARS1	protein_coding	protein_coding	16	ensembl_havana	ensembl_havana
ENSG00000065457	0.0452346	2.14631	0.541906	0.84698	23536	ADAT1	protein_coding	protein_coding	16	ensembl_havana	havana
ENSG00000065491	-0.161385	2.61161	0.014287	0.268806	55633	TBC1D22B	protein_coding	protein_coding	6	ensembl_havana	ensembl_havana
ENSG00000065518	0.117701	6.75946	0.0674945	0.443648	4710	NDUFB4	protein_coding	protein_coding	3	ensembl_havana	ensembl_havana
ENSG00000065526	-0.138718	4.94404	0.0543373	0.414844	23013	SPEN	protein_coding	protein_coding	1	ensembl_havana	havana
ENSG00000065613	-0.0273943	5.0828	0.642666	0.891814	9748	SLK	protein_coding	protein_coding	10	ensembl_havana	ensembl_havana
ENSG00000065615	0.0190468	3.09848	0.748158	0.931955	51167	CYB5R4	protein_coding	protein_coding	6	ensembl_havana	ensembl_havana
ENSG00000065621	-0.0675631	2.17488	0.37568	0.760947	119391	GSTO2	protein_coding	protein_coding	10	ensembl_havana	ensembl_havana
ENSG00000065665	0.0952654	2.27435	0.215606	0.644295	55176	SEC61A2	protein_coding	protein_coding	10	ensembl_havana	havana
ENSG00000065675	0.0289932	7.07322	0.65747	0.899515	5588	PRKCQ	protein_coding	protein_coding	10	ensembl_havana	ensembl_havana
ENSG00000065717	0.00276945	5.63915	0.964512	0.990553	7089	TLE2	protein_coding	protein_coding	19	ensembl_havana	ensembl
ENSG00000065809	0.140906	0.8584	0.379194	0.764821	83641	FAM107B	protein_coding	protein_coding	10	ensembl_havana	havana
ENSG00000065833	0.0260041	4.79618	0.651976	0.896613	4199	ME1	protein_coding	protein_coding	6	ensembl_havana	ensembl_havana
ENSG00000065882	-0.0327524	6.06382	0.782175	0.943462	23216	TBC1D1	protein_coding	protein_coding	4	ensembl_havana	ensembl_havana
ENSG00000065883	-0.0502175	4.28977	0.335858	0.740125	8621	CDK13	protein_coding	protein_coding	7	ensembl_havana	havana
ENSG00000065911	-0.067751	4.00368	0.497126	0.829569	10797	MTHFD2	protein_coding	protein_coding	2	ensembl_havana	havana
ENSG00000065923	-0.00833576	3.68145	0.890414	0.970941	84679	SLC9A7	protein_coding	protein_coding	X	ensembl_havana	havana
ENSG00000065970	-0.126229	4.99986	0.0191652	0.290486	55810	FOXJ2	protein_coding	protein_coding	12	ensembl_havana	ensembl_havana
ENSG00000065978	0.0165868	9.74636	0.69112	0.912828	4904	YBX1	protein_coding	protein_coding	1	ensembl_havana	ensembl_havana
ENSG00000065989	0.020361	5.45384	0.83005	0.957805	5141	PDE4A	protein_coding	protein_coding	19	ensembl_havana	ensembl_havana
ENSG00000066027	-0.140577	4.99559	0.0478059	0.394182	5525	PPP2R5A	protein_coding	protein_coding	1	ensembl_havana	ensembl_havana
ENSG00000066044	0.0573067	4.62689	0.0484861	0.39656	1994	ELAVL1	protein_coding	protein_coding	19	ensembl_havana	ensembl_havana
ENSG00000066056	0.284064	3.63519	0.00919069	0.221444	7075	TIE1	protein_coding	protein_coding	1	ensembl_havana	ensembl_havana
ENSG00000066117	-0.0694788	3.63936	0.13779	0.563675	6602	SMARCD1	protein_coding	protein_coding	12	ensembl_havana	ensembl_havana
ENSG00000066135	-0.0686056	3.91363	0.258083	0.678975	9682	KDM4A	protein_coding	protein_coding	1	ensembl_havana	ensembl_havana
ENSG00000066185	0.109176	0.649475	0.484016	0.8235	84217	ZMYND12	protein_coding	protein_coding	1	ensembl_havana	ensembl_havana
ENSG00000066230	-0.0107464	3.78588	0.867729	0.968683	6550	SLC9A3	protein_coding	protein_coding	5	ensembl_havana	ensembl_havana
ENSG00000066322	0.24741	2.54225	0.0107771	0.238191	64834	ELOVL1	protein_coding	protein_coding	1	ensembl_havana	ensembl
ENSG00000066336	0.12638	0.577678	0.406175	0.778486	6688	SPI1	protein_coding	protein_coding	11	ensembl_havana	havana
ENSG00000066382	0.0560353	2.57722	0.746271	0.931955	744	MPPED2	protein_coding	protein_coding	11	ensembl_havana	ensembl_havana
ENSG00000066422	-0.056074	3.75538	0.426075	0.792583	27107	ZBTB11	protein_coding	protein_coding	3	ensembl_havana	ensembl_havana
ENSG00000066455	-0.0675547	3.69627	0.145811	0.572892	9950	GOLGA5	protein_coding	protein_coding	14	ensembl_havana	ensembl_havana
ENSG00000066557	0.024233	2.76166	0.793323	0.947034	55631	LRRC40	protein_coding	protein_coding	1	ensembl_havana	ensembl_havana
ENSG00000066583	0.0321976	3.4749	0.643116	0.891814	51015	ISOC1	protein_coding	protein_coding	5	ensembl_havana	ensembl_havana
ENSG00000066629	-0.0998575	5.09491	0.0877054	0.485545	2009	EML1	protein_coding	protein_coding	14	ensembl_havana	havana
ENSG00000066651	0.00252292	2.35607	0.972924	0.99322	60487	TRMT11	protein_coding	protein_coding	6	ensembl_havana	ensembl_havana
ENSG00000066697	0.0716103	2.89282	0.338978	0.741465	91283	MSANTD3	protein_coding	protein_coding	9	ensembl_havana	ensembl_havana
ENSG00000066735	0.149401	2.11514	0.338604	0.741244	26153	KIF26A	protein_coding	protein_coding	14	ensembl_havana	havana
ENSG00000066739	-0.0802814	4.43094	0.0826357	0.4736	55102	ATG2B	protein_coding	protein_coding	14	ensembl_havana	ensembl_havana
ENSG00000066777	-0.0852856	4.18184	0.175716	0.603508	10565	ARFGEF1	protein_coding	protein_coding	8	ensembl_havana	havana
ENSG00000066813	-0.297507	2.7188	0.0240109	0.310236	348158	ACSM2B	protein_coding	protein_coding	16	ensembl_havana	ensembl_havana
ENSG00000066827	0.0616883	3.10225	0.431146	0.79591	57623	ZFAT	protein_coding	protein_coding	8	ensembl_havana	ensembl_havana
ENSG00000066923	-0.213805	6.27267	0.029564	0.333777	10734	STAG3	protein_coding	protein_coding	7	ensembl_havana	havana
ENSG00000066926	0.0125683	5.29307	0.756745	0.933942	2235	FECH	protein_coding	protein_coding	18	ensembl_havana	havana
ENSG00000066933	-0.109014	3.90963	0.101207	0.512109	4649	MYO9A	protein_coding	protein_coding	15	ensembl_havana	havana
ENSG00000067057	0.0592658	2.79524	0.684815	0.911054	5214	PFKP	protein_coding	protein_coding	10	ensembl_havana	havana
ENSG00000067064	-0.106829	6.23426	0.185772	0.616928	3422	IDI1	protein_coding	protein_coding	10	ensembl_havana	havana
ENSG00000067066	0.104326	3.35064	0.37384	0.7595	6672	SP100	protein_coding	protein_coding	2	ensembl_havana	ensembl_havana
ENSG00000067113	0.0657352	4.67881	0.474636	0.819101	8611	PLPP1	protein_coding	protein_coding	5	ensembl_havana	ensembl_havana
ENSG00000067141	-0.117095	5.34844	0.300116	0.709723	4756	NEO1	protein_coding	protein_coding	15	ensembl_havana	havana
ENSG00000067167	0.096197	4.22679	0.082228	0.473572	23471	TRAM1	protein_coding	protein_coding	8	ensembl_havana	havana
ENSG00000067177	0.0526816	7.023	0.536308	0.844871	5255	PHKA1	protein_coding	protein_coding	X	ensembl_havana	ensembl_havana
ENSG00000067191	-0.19629	7.90305	0.00212918	0.141633	782	CACNB1	protein_coding	protein_coding	17	ensembl_havana	ensembl_havana
ENSG00000067208	-0.0522936	2.98162	0.518188	0.83709	7813	EVI5	protein_coding	protein_coding	1	ensembl_havana	havana
ENSG00000067221	-0.0460524	3.06826	0.573821	0.865082	9399	STOML1	protein_coding	protein_coding	15	ensembl_havana	ensembl_havana
ENSG00000067248	-0.0240628	4.48541	0.68445	0.910768	54505	DHX29	protein_coding	protein_coding	5	ensembl_havana	ensembl_havana
ENSG00000067334	-0.0122655	4.59448	0.824862	0.956164	30836	DNTTIP2	protein_coding	protein_coding	1	ensembl_havana	ensembl_havana
ENSG00000067365	0.0839907	4.90559	0.198066	0.627488	79091	METTL22	protein_coding	protein_coding	16	ensembl_havana	havana
ENSG00000067369	0.0741258	4.05044	0.17106	0.599725	7158	TP53BP1	protein_coding	protein_coding	15	ensembl_havana	ensembl_havana
ENSG00000067445	-0.154166	4.91545	0.130971	0.553974	7216	TRO	protein_coding	protein_coding	X	ensembl_havana	havana
ENSG00000067533	-0.00144296	4.3686	0.981073	0.994232	51018	RRP15	protein_coding	protein_coding	1	ensembl_havana	ensembl_havana
ENSG00000067560	-0.10183	7.11647	0.0648876	0.435892	387	RHOA	protein_coding	protein_coding	3	ensembl_havana	havana
ENSG00000067704	0.0279412	6.6379	0.580699	0.867562	55699	IARS2	protein_coding	protein_coding	1	ensembl_havana	ensembl_havana
ENSG00000067798	0.209029	0.766829	0.169169	0.597403	89795	NAV3	protein_coding	protein_coding	12	ensembl_havana	havana
ENSG00000067829	-0.00208406	5.54136	0.958841	0.990339	3421	IDH3G	protein_coding	protein_coding	X	ensembl_havana	ensembl_havana
ENSG00000067836	0.0932342	5.11637	0.275794	0.691553	79641	ROGDI	protein_coding	protein_coding	16	ensembl_havana	ensembl_havana
ENSG00000067840	-0.198756	2.60596	0.191607	0.620217	57595	PDZD4	protein_coding	protein_coding	X	ensembl_havana	havana
ENSG00000068001	0.131233	3.30148	0.163464	0.591731	8692	HYAL2	protein_coding	protein_coding	3	ensembl_havana	havana
ENSG00000068024	-0.286568	5.73082	0.00840523	0.217348	9759	HDAC4	protein_coding	protein_coding	2	ensembl_havana	havana
ENSG00000068028	0.0139086	3.26681	0.878847	0.969657	11186	RASSF1	protein_coding	protein_coding	3	ensembl_havana	ensembl_havana
ENSG00000068079	0.24264	1.32485	0.0545512	0.414844	3430	IFI35	protein_coding	protein_coding	17	ensembl_havana	havana
ENSG00000068097	-0.046627	3.38678	0.464096	0.814623	63897	HEATR6	protein_coding	protein_coding	17	ensembl_havana	ensembl_havana
ENSG00000068305	-0.0665814	6.45672	0.1271	0.544918	4205	MEF2A	protein_coding	protein_coding	15	ensembl_havana	havana
ENSG00000068308	-0.107382	4.55748	0.0175161	0.282693	55593	OTUD5	protein_coding	protein_coding	X	ensembl_havana	havana
ENSG00000068323	-0.104086	3.92302	0.0335373	0.346427	7030	TFE3	protein_coding	protein_coding	X	ensembl_havana	ensembl_havana
ENSG00000068354	0.020081	3.18967	0.742509	0.930956	4943	TBC1D25	protein_coding	protein_coding	X	ensembl_havana	ensembl_havana
ENSG00000068383	-0.0263605	5.87654	0.58929	0.870238	3632	INPP5A	protein_coding	protein_coding	10	ensembl_havana	ensembl_havana
ENSG00000068394	-0.0126866	4.09211	0.775651	0.940802	27238	GPKOW	protein_coding	protein_coding	X	ensembl_havana	ensembl_havana
ENSG00000068400	-0.111322	4.37012	0.0690779	0.446571	56850	GRIPAP1	protein_coding	protein_coding	X	ensembl_havana	havana
ENSG00000068438	0.0534802	3.08555	0.268144	0.687484	24140	FTSJ1	protein_coding	protein_coding	X	ensembl_havana	ensembl
ENSG00000068615	-0.124763	4.81439	0.0818163	0.472922	65055	REEP1	protein_coding	protein_coding	2	ensembl_havana	havana
ENSG00000068650	-0.117802	4.62308	0.214182	0.642206	23250	ATP11A	protein_coding	protein_coding	13	ensembl_havana	ensembl
ENSG00000068654	0.0111714	4.48437	0.890397	0.970941	25885	POLR1A	protein_coding	protein_coding	2	ensembl_havana	ensembl_havana
ENSG00000068697	0.0636165	6.03481	0.14671	0.573134	9741	LAPTM4A	protein_coding	protein_coding	2	ensembl_havana	ensembl_havana
ENSG00000068745	-0.0559038	4.35223	0.541089	0.846166	51447	IP6K2	protein_coding	protein_coding	3	ensembl_havana	ensembl_havana
ENSG00000068784	0.0765841	1.53096	0.301607	0.710861	55133	SRBD1	protein_coding	protein_coding	2	ensembl_havana	ensembl_havana
ENSG00000068796	0.0394727	2.4926	0.582887	0.868765	3796	KIF2A	protein_coding	protein_coding	5	ensembl_havana	havana
ENSG00000068878	-0.0139019	6.24406	0.862293	0.966915	23198	PSME4	protein_coding	protein_coding	2	ensembl_havana	ensembl_havana
ENSG00000068885	-0.0197249	2.50177	0.805009	0.950889	57560	IFT80	protein_coding	protein_coding	3	ensembl_havana	ensembl_havana
ENSG00000068903	0.0537948	6.73394	0.328549	0.733832	22933	SIRT2	protein_coding	protein_coding	19	ensembl_havana	ensembl
ENSG00000069011	-0.240073	1.9718	0.343099	0.745366	5307	PITX1	protein_coding	protein_coding	5	ensembl_havana	ensembl_havana
ENSG00000069020	0.0317532	2.84082	0.765543	0.937509	375449	MAST4	protein_coding	protein_coding	5	ensembl_havana	ensembl_havana
ENSG00000069122	0.254453	4.6867	0.00278699	0.153641	221395	ADGRF5	protein_coding	protein_coding	6	ensembl_havana	ensembl_havana
ENSG00000069248	-0.0576604	4.54262	0.216672	0.644819	55746	NUP133	protein_coding	protein_coding	1	ensembl_havana	ensembl_havana
ENSG00000069275	-0.0410741	7.50666	0.463423	0.814623	64710	NUCKS1	protein_coding	protein_coding	1	ensembl_havana	ensembl_havana
ENSG00000069329	-0.0239203	4.87841	0.595313	0.872986	55737	VPS35	protein_coding	protein_coding	16	ensembl_havana	ensembl_havana
ENSG00000069345	0.0205957	5.98468	0.605479	0.877075	10294	DNAJA2	protein_coding	protein_coding	16	ensembl_havana	ensembl_havana
ENSG00000069424	0.152125	1.25035	0.429529	0.794905	8514	KCNAB2	protein_coding	protein_coding	1	ensembl_havana	havana
ENSG00000069431	-0.0462013	5.8948	0.519792	0.837733	10060	ABCC9	protein_coding	protein_coding	12	ensembl_havana	ensembl_havana
ENSG00000069509	0.0024743	2.46787	0.9703	0.99217	139341	FUNDC1	protein_coding	protein_coding	X	ensembl_havana	ensembl_havana
ENSG00000069535	-0.0497009	6.61546	0.310416	0.716032	4129	MAOB	protein_coding	protein_coding	X	ensembl_havana	ensembl_havana
ENSG00000069667	0.00269741	5.09311	0.97459	0.993446	6095	RORA	protein_coding	protein_coding	15	ensembl_havana	havana
ENSG00000069849	0.0524996	3.06309	0.39899	0.774678	483	ATP1B3	protein_coding	protein_coding	3	ensembl_havana	havana
ENSG00000069869	-0.0566185	6.01532	0.632108	0.887537	4734	NEDD4	protein_coding	protein_coding	15	ensembl_havana	ensembl_havana
ENSG00000069966	0.198736	0.717327	0.0459834	0.387551	10681	GNB5	protein_coding	protein_coding	15	ensembl_havana	ensembl_havana
ENSG00000069974	0.131287	0.461934	0.260294	0.681396	5873	RAB27A	protein_coding	protein_coding	15	ensembl_havana	ensembl_havana
ENSG00000069998	0.0902466	4.98266	0.276775	0.692122	27440	HDHD5	protein_coding	protein_coding	22	ensembl_havana	ensembl_havana
ENSG00000070010	-0.0374257	4.5826	0.53601	0.844871	7353	UFD1	protein_coding	protein_coding	22	ensembl_havana	ensembl_havana
ENSG00000070018	0.0449262	3.17453	0.512924	0.834442	4040	LRP6	protein_coding	protein_coding	12	ensembl_havana	ensembl_havana
ENSG00000070019	0.155191	0.41001	0.137892	0.563675	2984	GUCY2C	protein_coding	protein_coding	12	ensembl_havana	ensembl_havana
ENSG00000070031	-0.0199528	1.0691	0.952506	0.988374	6343	SCT	protein_coding	protein_coding	11	ensembl_havana	ensembl_havana
ENSG00000070081	-0.110482	3.69939	0.268699	0.68789	4925	NUCB2	protein_coding	protein_coding	11	ensembl_havana	havana
ENSG00000070087	-0.245978	7.35938	0.00110231	0.117778	5217	PFN2	protein_coding	protein_coding	3	ensembl_havana	havana
ENSG00000070182	-0.0352059	8.45103	0.586685	0.870238	6710	SPTB	protein_coding	protein_coding	14	ensembl_havana	havana
ENSG00000070214	0.0644903	3.59265	0.402159	0.775973	23446	SLC44A1	protein_coding	protein_coding	9	ensembl_havana	havana
ENSG00000070269	0.0356997	1.83083	0.676857	0.908624	54916	TMEM260	protein_coding	protein_coding	14	ensembl_havana	havana
ENSG00000070367	-0.0375998	4.38196	0.577099	0.866704	10640	EXOC5	protein_coding	protein_coding	14	ensembl_havana	ensembl_havana
ENSG00000070371	-0.121638	6.86354	0.0937437	0.497194	8218	CLTCL1	protein_coding	protein_coding	22	ensembl_havana	ensembl_havana
ENSG00000070404	0.0858294	2.06588	0.542956	0.847219	10272	FSTL3	protein_coding	protein_coding	19	ensembl_havana	ensembl_havana
ENSG00000070413	-0.0556105	4.92127	0.306938	0.713573	9993	DGCR2	protein_coding	protein_coding	22	ensembl_havana	ensembl_havana
ENSG00000070444	-0.115821	2.64943	0.224086	0.648116	4335	MNT	protein_coding	protein_coding	17	ensembl_havana	ensembl_havana
ENSG00000070495	-0.0694453	4.54713	0.252446	0.674756	23210	JMJD6	protein_coding	protein_coding	17	ensembl_havana	ensembl_havana
ENSG00000070501	-0.0429495	4.77685	0.596782	0.873311	5423	POLB	protein_coding	protein_coding	8	ensembl_havana	havana
ENSG00000070601	0.246751	2.03857	0.207421	0.635749	22844	FRMPD1	protein_coding	protein_coding	9	ensembl_havana	ensembl_havana
ENSG00000070610	0.0409427	6.19254	0.653668	0.897759	57704	GBA2	protein_coding	protein_coding	9	ensembl_havana	ensembl_havana
ENSG00000070614	-0.0294599	5.39136	0.674422	0.908624	3340	NDST1	protein_coding	protein_coding	5	ensembl_havana	havana
ENSG00000070669	0.100875	1.41037	0.540365	0.846166	440	ASNS	protein_coding	protein_coding	7	ensembl_havana	havana
ENSG00000070718	-0.136613	3.12851	0.150483	0.575662	10947	AP3M2	protein_coding	protein_coding	8	ensembl_havana	havana
ENSG00000070731	0.0766566	3.11668	0.538972	0.845613	10610	ST6GALNAC2	protein_coding	protein_coding	17	ensembl_havana	ensembl_havana
ENSG00000070756	0.0822526	5.56357	0.139198	0.565231	26986	PABPC1	protein_coding	protein_coding	8	ensembl_havana	havana
ENSG00000070759	-0.107426	2.72304	0.3778	0.763277	10420	TESK2	protein_coding	protein_coding	1	ensembl_havana	ensembl_havana
ENSG00000070761	0.094452	2.55652	0.116197	0.533793	29105	CFAP20	protein_coding	protein_coding	16	ensembl_havana	ensembl_havana
ENSG00000070778	-0.153934	4.20291	0.0425917	0.379328	11099	PTPN21	protein_coding	protein_coding	14	ensembl_havana	havana
ENSG00000070785	0.0161693	5.33689	0.780007	0.942575	8891	EIF2B3	protein_coding	protein_coding	1	ensembl_havana	ensembl_havana
ENSG00000070808	-0.115306	7.44189	0.0810436	0.471142	815	CAMK2A	protein_coding	protein_coding	5	ensembl_havana	ensembl_havana
ENSG00000070814	0.0691383	4.32947	0.0582277	0.418926	6949	TCOF1	protein_coding	protein_coding	5	ensembl_havana	havana
ENSG00000070831	0.0426823	4.52623	0.504655	0.832252	998	CDC42	protein_coding	protein_coding	1	ensembl_havana	ensembl_havana
ENSG00000070882	-0.244736	2.03914	0.384288	0.768113	26031	OSBPL3	protein_coding	protein_coding	7	ensembl_havana	ensembl_havana
ENSG00000070950	-0.0522719	0.402718	0.676371	0.908624	56852	RAD18	protein_coding	protein_coding	3	ensembl_havana	havana
ENSG00000070961	-0.0890417	4.37859	0.186883	0.618037	490	ATP2B1	protein_coding	protein_coding	12	ensembl_havana	ensembl_havana
ENSG00000071051	0.0157307	4.98025	0.778062	0.94167	8440	NCK2	protein_coding	protein_coding	2	ensembl_havana	ensembl_havana
ENSG00000071054	-0.109266	5.31681	0.0419398	0.377696	9448	MAP4K4	protein_coding	protein_coding	2	ensembl_havana	havana
ENSG00000071073	-0.0144776	2.13358	0.828477	0.957417	11320	MGAT4A	protein_coding	protein_coding	2	ensembl_havana	havana
ENSG00000071082	0.0727859	7.30683	0.290053	0.703351	6160	RPL31	protein_coding	protein_coding	2	ensembl_havana	ensembl_havana
ENSG00000071189	-0.0447651	4.98125	0.537461	0.845031	23161	SNX13	protein_coding	protein_coding	7	ensembl_havana	ensembl_havana
ENSG00000071242	0.0302756	5.21038	0.743158	0.931043	6196	RPS6KA2	protein_coding	protein_coding	6	ensembl_havana	ensembl_havana
ENSG00000071243	-0.110064	2.46086	0.195711	0.623438	54556	ING3	protein_coding	protein_coding	7	ensembl_havana	ensembl_havana
ENSG00000071246	0.148935	3.71307	0.0713731	0.453037	22846	VASH1	protein_coding	protein_coding	14	ensembl_havana	ensembl_havana
ENSG00000071282	0.0523425	8.28114	0.447981	0.806054	29995	LMCD1	protein_coding	protein_coding	3	ensembl_havana	ensembl_havana
ENSG00000071462	0.0420627	5.37973	0.389828	0.770277	114049	BUD23	protein_coding	protein_coding	7	havana	ensembl_havana
ENSG00000071537	-0.0390723	4.98288	0.459779	0.812465	6400	SEL1L	protein_coding	protein_coding	14	ensembl_havana	ensembl_havana
ENSG00000071575	0.189325	3.30005	0.00593628	0.189712	28951	TRIB2	protein_coding	protein_coding	2	ensembl_havana	ensembl_havana
ENSG00000071626	-0.00195066	5.68133	0.967724	0.991663	26528	DAZAP1	protein_coding	protein_coding	19	ensembl_havana	ensembl_havana
ENSG00000071655	-0.0237606	6.21007	0.670374	0.906087	53615	MBD3	protein_coding	protein_coding	19	ensembl_havana	havana
ENSG00000071794	0.020172	4.12892	0.783322	0.943683	6596	HLTF	protein_coding	protein_coding	3	ensembl_havana	havana
ENSG00000071859	0.100618	5.32161	0.0420178	0.377696	9130	FAM50A	protein_coding	protein_coding	X	ensembl_havana	ensembl_havana
ENSG00000071889	-0.015132	4.6254	0.779727	0.942538	60343	FAM3A	protein_coding	protein_coding	X	ensembl_havana	havana
ENSG00000071967	0.184847	3.99517	0.0585089	0.419921	79901	CYBRD1	protein_coding	protein_coding	2	ensembl_havana	ensembl_havana
ENSG00000071994	0.0160597	4.03085	0.666058	0.905187	5134	PDCD2	protein_coding	protein_coding	6	ensembl_havana	ensembl_havana
ENSG00000072042	0.0866373	2.32185	0.22081	0.64643	51109	RDH11	protein_coding	protein_coding	14	ensembl_havana	ensembl_havana
ENSG00000072071	0.352512	0.858068	0.0655203	0.437291	22859	ADGRL1	protein_coding	protein_coding	19	ensembl_havana	ensembl_havana
ENSG00000072110	0.30009	3.22521	0.0116705	0.244131	87	ACTN1	protein_coding	protein_coding	14	ensembl_havana	ensembl_havana
ENSG00000072134	-0.00544324	4.34358	0.883525	0.970215	22905	EPN2	protein_coding	protein_coding	17	ensembl_havana	havana
ENSG00000072135	0.0655397	3.47877	0.400579	0.775511	26469	PTPN18	protein_coding	protein_coding	2	ensembl_havana	ensembl_havana
ENSG00000072163	0.134748	4.52606	0.195023	0.623202	55679	LIMS2	protein_coding	protein_coding	2	ensembl_havana	havana
ENSG00000072195	-0.012481	9.03412	0.879581	0.969953	10290	SPEG	protein_coding	protein_coding	2	ensembl_havana	ensembl_havana
ENSG00000072201	0.320366	1.12992	0.015421	0.272497	84708	LNX1	protein_coding	protein_coding	4	ensembl_havana	ensembl_havana
ENSG00000072210	-0.0111096	5.58385	0.8301	0.957805	224	ALDH3A2	protein_coding	protein_coding	17	ensembl_havana	havana
ENSG00000072364	-0.122114	4.65034	0.0178788	0.284283	27125	AFF4	protein_coding	protein_coding	5	ensembl_havana	ensembl_havana
ENSG00000072401	0.0926985	6.78259	0.369674	0.759287	7321	UBE2D1	protein_coding	protein_coding	10	ensembl_havana	ensembl_havana
ENSG00000072415	-0.0341271	4.613	0.584484	0.869761	64398	PALS1	protein_coding	protein_coding	14	ensembl_havana	havana
ENSG00000072422	-0.121747	7.50313	0.39707	0.7733	9886	RHOBTB1	protein_coding	protein_coding	10	ensembl_havana	ensembl_havana
ENSG00000072501	-0.018529	4.90706	0.758326	0.934676	8243	SMC1A	protein_coding	protein_coding	X	ensembl_havana	havana
ENSG00000072518	-0.0574757	4.18134	0.304731	0.712418	2011	MARK2	protein_coding	protein_coding	11	ensembl_havana	havana
ENSG00000072682	0.0506104	2.98647	0.502921	0.83189	8974	P4HA2	protein_coding	protein_coding	5	ensembl_havana	ensembl_havana
ENSG00000072778	0.110827	9.77412	0.163702	0.592173	37	ACADVL	protein_coding	protein_coding	17	ensembl_havana	ensembl_havana
ENSG00000072786	0.13248	2.28819	0.117404	0.533823	6793	STK10	protein_coding	protein_coding	5	ensembl_havana	ensembl_havana
ENSG00000072803	-0.0439645	5.28363	0.264749	0.684944	23291	FBXW11	protein_coding	protein_coding	5	ensembl_havana	havana
ENSG00000072818	0.0414997	1.31733	0.564513	0.858844	9744	ACAP1	protein_coding	protein_coding	17	ensembl_havana	ensembl_havana
ENSG00000072840	0.20374	0.581157	0.114451	0.531723	2121	EVC	protein_coding	protein_coding	4	ensembl_havana	ensembl_havana
ENSG00000072849	-0.0870754	3.03088	0.0500272	0.403507	51009	DERL2	protein_coding	protein_coding	17	ensembl_havana	ensembl_havana
ENSG00000072864	0.0801799	1.6743	0.447435	0.806032	54820	NDE1	protein_coding	protein_coding	16	havana	havana
ENSG00000072952	0.250117	2.89929	0.013659	0.261502	10335	IRAG1	protein_coding	protein_coding	11	ensembl_havana	ensembl
ENSG00000072954	0.0275251	8.49771	0.719985	0.92224	79041	TMEM38A	protein_coding	protein_coding	19	ensembl_havana	ensembl_havana
ENSG00000072958	-0.00931345	4.2956	0.782239	0.943462	8907	AP1M1	protein_coding	protein_coding	19	ensembl_havana	ensembl_havana
ENSG00000073008	-0.104121	4.02117	0.315615	0.721723	5817	PVR	protein_coding	protein_coding	19	ensembl_havana	ensembl_havana
ENSG00000073050	-0.0747942	3.39734	0.254207	0.675131	7515	XRCC1	protein_coding	protein_coding	19	ensembl_havana	ensembl_havana
ENSG00000073060	-0.0206687	3.49161	0.773848	0.940306	949	SCARB1	protein_coding	protein_coding	12	ensembl_havana	ensembl_havana
ENSG00000073169	-0.0924536	4.42801	0.122251	0.535952	83642	SELENOO	protein_coding	protein_coding	22	ensembl_havana	ensembl_havana
ENSG00000073417	0.0605683	3.34681	0.455401	0.809375	5151	PDE8A	protein_coding	protein_coding	15	ensembl_havana	havana
ENSG00000073464	-0.124652	5.72216	0.178288	0.607347	1183	CLCN4	protein_coding	protein_coding	X	ensembl_havana	ensembl_havana
ENSG00000073536	-0.0461135	2.13842	0.644893	0.89311	54475	NLE1	protein_coding	protein_coding	17	ensembl_havana	ensembl_havana
ENSG00000073578	0.139118	8.69447	0.0125621	0.251909	6389	SDHA	protein_coding	protein_coding	5	ensembl_havana	havana
ENSG00000073584	0.0318953	4.96675	0.467111	0.815585	6605	SMARCE1	protein_coding	protein_coding	17	ensembl_havana	ensembl_havana
ENSG00000073614	-0.0850842	3.33225	0.193321	0.621933	5927	KDM5A	protein_coding	protein_coding	12	ensembl_havana	ensembl_havana
ENSG00000073711	-0.0747084	7.50951	0.355504	0.750251	5523	PPP2R3A	protein_coding	protein_coding	3	ensembl_havana	ensembl_havana
ENSG00000073712	0.0103133	5.09887	0.869745	0.969055	10979	FERMT2	protein_coding	protein_coding	14	ensembl_havana	havana
ENSG00000073792	0.0999556	0.90013	0.388851	0.768917	10644	IGF2BP2	protein_coding	protein_coding	3	ensembl_havana	ensembl_havana
ENSG00000073803	0.140993	1.49746	0.111769	0.528358	9175	MAP3K13	protein_coding	protein_coding	3	ensembl_havana	havana
ENSG00000073910	0.107763	5.06254	0.140119	0.566098	10129	FRY	protein_coding	protein_coding	13	ensembl_havana	havana
ENSG00000073921	0.0193905	5.35837	0.671977	0.906818	8301	PICALM	protein_coding	protein_coding	11	ensembl_havana	ensembl_havana
ENSG00000073969	-0.29907	3.3161	0.0289089	0.332762	4905	NSF	protein_coding	protein_coding	17	ensembl_havana	ensembl_havana
ENSG00000074047	-0.0447889	0.508563	0.725154	0.925819	2736	GLI2	protein_coding	protein_coding	2	ensembl_havana	havana
ENSG00000074054	-0.0408871	6.31874	0.437618	0.799339	23332	CLASP1	protein_coding	protein_coding	2	ensembl_havana	havana
ENSG00000074071	0.0118059	5.25306	0.856936	0.965525	65993	MRPS34	protein_coding	protein_coding	16	ensembl_havana	ensembl_havana
ENSG00000074181	0.225706	5.92909	0.0230803	0.308565	4854	NOTCH3	protein_coding	protein_coding	19	ensembl_havana	ensembl_havana
ENSG00000074219	0.237606	2.50634	0.0613096	0.425473	8463	TEAD2	protein_coding	protein_coding	19	ensembl_havana	ensembl_havana
ENSG00000074266	0.0133591	2.57891	0.826085	0.956535	8726	EED	protein_coding	protein_coding	11	ensembl_havana	havana
ENSG00000074319	-0.0156334	5.31834	0.756973	0.934071	7251	TSG101	protein_coding	protein_coding	11	ensembl_havana	havana
ENSG00000074370	0.130812	1.60387	0.276855	0.692138	489	ATP2A3	protein_coding	protein_coding	17	ensembl_havana	ensembl_havana
ENSG00000074416	0.0950185	5.86436	0.127575	0.545718	11343	MGLL	protein_coding	protein_coding	3	ensembl_havana	ensembl_havana
ENSG00000074527	0.103947	3.0358	0.371012	0.759287	59277	NTN4	protein_coding	protein_coding	12	ensembl_havana	ensembl_havana
ENSG00000074582	0.0387327	4.1995	0.48451	0.823891	617	BCS1L	protein_coding	protein_coding	2	ensembl_havana	havana
ENSG00000074590	-0.0645931	4.27731	0.458528	0.811772	9891	NUAK1	protein_coding	protein_coding	12	ensembl_havana	ensembl_havana
ENSG00000074603	-0.064465	5.49451	0.306846	0.713573	54878	DPP8	protein_coding	protein_coding	15	ensembl_havana	havana
ENSG00000074657	-0.130271	6.06425	0.0427332	0.379328	55205	ZNF532	protein_coding	protein_coding	18	ensembl_havana	ensembl_havana
ENSG00000074660	0.16161	1.78712	0.205804	0.634534	8578	SCARF1	protein_coding	protein_coding	17	ensembl_havana	ensembl_havana
ENSG00000074695	-0.0309856	5.43856	0.692288	0.912944	3998	LMAN1	protein_coding	protein_coding	18	ensembl_havana	ensembl_havana
ENSG00000074696	0.0532695	2.71247	0.340269	0.742858	51495	HACD3	protein_coding	protein_coding	15	ensembl_havana	havana
ENSG00000074755	-0.0473827	5.40057	0.31918	0.724956	23140	ZZEF1	protein_coding	protein_coding	17	ensembl_havana	ensembl_havana
ENSG00000074800	0.129492	6.17783	0.0401268	0.375364	2023	ENO1	protein_coding	protein_coding	1	ensembl_havana	ensembl_havana
ENSG00000074842	0.0958334	2.74623	0.186416	0.617492	56005	MYDGF	protein_coding	protein_coding	19	ensembl_havana	havana
ENSG00000074935	-0.0834357	2.95504	0.327455	0.73239	51175	TUBE1	protein_coding	protein_coding	6	ensembl_havana	ensembl_havana
ENSG00000074964	-0.0788718	6.43385	0.136434	0.562326	55160	ARHGEF10L	protein_coding	protein_coding	1	ensembl_havana	ensembl_havana
ENSG00000075089	0.0308265	3.04874	0.619872	0.882455	64431	ACTR6	protein_coding	protein_coding	12	ensembl_havana	havana
ENSG00000075131	-0.0806023	1.07367	0.34351	0.745366	54962	TIPIN	protein_coding	protein_coding	15	ensembl_havana	ensembl_havana
ENSG00000075142	0.110924	3.55078	0.164615	0.593183	6717	SRI	protein_coding	protein_coding	7	ensembl_havana	ensembl_havana
ENSG00000075151	-0.185095	5.47025	0.112867	0.529776	8672	EIF4G3	protein_coding	protein_coding	1	ensembl_havana	ensembl
ENSG00000075188	0.0504219	2.67997	0.50301	0.83189	79023	NUP37	protein_coding	protein_coding	12	ensembl_havana	havana
ENSG00000075223	0.0661797	4.77491	0.638439	0.890789	10512	SEMA3C	protein_coding	protein_coding	7	ensembl_havana	ensembl_havana
ENSG00000075239	0.0312809	8.00611	0.722462	0.923989	38	ACAT1	protein_coding	protein_coding	11	ensembl_havana	havana
ENSG00000075240	-0.0938428	3.63883	0.33975	0.742278	23151	GRAMD4	protein_coding	protein_coding	22	ensembl_havana	havana
ENSG00000075292	-0.00158576	5.51151	0.973309	0.993398	27332	ZNF638	protein_coding	protein_coding	2	ensembl_havana	havana
ENSG00000075303	0.281866	2.99198	0.000732668	0.1155	55972	SLC25A40	protein_coding	protein_coding	7	ensembl_havana	ensembl_havana
ENSG00000075336	0.0902531	5.33545	0.129001	0.548191	29090	TIMM21	protein_coding	protein_coding	18	ensembl_havana	havana
ENSG00000075391	0.0979925	3.5769	0.21894	0.645559	9462	RASAL2	protein_coding	protein_coding	1	ensembl_havana	ensembl_havana
ENSG00000075399	0.10681	3.35903	0.174467	0.603063	9605	VPS9D1	protein_coding	protein_coding	16	ensembl_havana	ensembl_havana
ENSG00000075407	-0.0353175	2.93097	0.650376	0.896576	7587	ZNF37A	protein_coding	protein_coding	10	ensembl_havana	havana
ENSG00000075413	-0.0816046	5.68859	0.0310156	0.334961	4140	MARK3	protein_coding	protein_coding	14	ensembl_havana	havana
ENSG00000075415	0.127033	9.06271	0.0511827	0.405988	5250	SLC25A3	protein_coding	protein_coding	12	ensembl_havana	havana
ENSG00000075420	0.0639599	3.60227	0.339785	0.742278	64778	FNDC3B	protein_coding	protein_coding	3	ensembl_havana	havana
ENSG00000075539	0.0827506	3.33643	0.160651	0.588684	285527	FRYL	protein_coding	protein_coding	4	ensembl_havana	ensembl_havana
ENSG00000075618	0.170704	2.34029	0.286805	0.699521	6624	FSCN1	protein_coding	protein_coding	7	ensembl_havana	ensembl_havana
ENSG00000075624	0.125436	8.21963	0.0761788	0.463999	60	ACTB	protein_coding	protein_coding	7	ensembl_havana	havana
ENSG00000075711	0.0152262	4.47773	0.820678	0.954339	1739	DLG1	protein_coding	protein_coding	3	ensembl_havana	ensembl_havana
ENSG00000075785	-0.0344101	7.53127	0.457981	0.811426	7879	RAB7A	protein_coding	protein_coding	3	ensembl_havana	havana
ENSG00000075790	0.0178269	4.35846	0.768008	0.938947	55973	BCAP29	protein_coding	protein_coding	7	ensembl_havana	havana
ENSG00000075856	-0.0944514	4.7406	0.0313781	0.336016	9733	SART3	protein_coding	protein_coding	12	ensembl_havana	ensembl_havana
ENSG00000075945	-0.00323462	4.11638	0.953423	0.988374	22920	KIFAP3	protein_coding	protein_coding	1	ensembl_havana	ensembl_havana
ENSG00000076003	-0.122673	3.10335	0.0210164	0.299848	4175	MCM6	protein_coding	protein_coding	2	ensembl_havana	ensembl_havana
ENSG00000076053	0.0293797	2.99009	0.72004	0.92224	10179	RBM7	protein_coding	protein_coding	11	ensembl_havana	havana
ENSG00000076067	0.0713919	3.62241	0.258561	0.67923	5939	RBMS2	protein_coding	protein_coding	12	ensembl_havana	ensembl_havana
ENSG00000076108	-0.0150831	5.25418	0.753928	0.933611	11176	BAZ2A	protein_coding	protein_coding	12	ensembl_havana	havana
ENSG00000076242	-0.0426635	5.18523	0.358665	0.752982	4292	MLH1	protein_coding	protein_coding	3	ensembl_havana	havana
ENSG00000076248	0.00871771	4.74018	0.887576	0.970788	7374	UNG	protein_coding	protein_coding	12	ensembl_havana	ensembl_havana
ENSG00000076344	0.1193	1.07719	0.479877	0.821954	8786	RGS11	protein_coding	protein_coding	16	ensembl_havana	havana
ENSG00000076351	0.0810341	2.53164	0.26127	0.682096	113235	SLC46A1	protein_coding	protein_coding	17	ensembl_havana	ensembl_havana
ENSG00000076356	-0.0220683	3.94531	0.802947	0.950037	5362	PLXNA2	protein_coding	protein_coding	1	ensembl_havana	ensembl_havana
ENSG00000076554	0.0647018	2.784	0.590333	0.870541	7163	TPD52	protein_coding	protein_coding	8	ensembl_havana	havana
ENSG00000076555	-0.0126945	6.88356	0.903633	0.976804	32	ACACB	protein_coding	protein_coding	12	ensembl_havana	havana
ENSG00000076641	0.319876	1.07222	0.000140908	0.0659388	55824	PAG1	protein_coding	protein_coding	8	ensembl_havana	ensembl_havana
ENSG00000076662	0.0533648	2.67757	0.480933	0.822156	3385	ICAM3	protein_coding	protein_coding	19	ensembl_havana	havana
ENSG00000076706	0.198379	4.82389	0.131441	0.554758	4162	MCAM	protein_coding	protein_coding	11	ensembl_havana	ensembl_havana
ENSG00000076716	0.0444306	4.49556	0.539484	0.845988	2239	GPC4	protein_coding	protein_coding	X	ensembl_havana	ensembl_havana
ENSG00000076924	-0.0349169	4.67404	0.513302	0.834442	56949	XAB2	protein_coding	protein_coding	19	ensembl_havana	ensembl_havana
ENSG00000076984	-0.0723964	5.78603	0.372218	0.759287	5609	MAP2K7	protein_coding	protein_coding	19	ensembl_havana	havana
ENSG00000077009	0.463961	7.04705	0.167861	0.595362	27231	NMRK2	protein_coding	protein_coding	19	ensembl_havana	ensembl
ENSG00000077044	-0.174989	5.49251	0.0764635	0.464026	8527	DGKD	protein_coding	protein_coding	2	ensembl_havana	ensembl_havana
ENSG00000077092	0.155061	1.13109	0.125334	0.541777	5915	RARB	protein_coding	protein_coding	3	ensembl_havana	havana
ENSG00000077147	-0.0364103	4.98829	0.437657	0.799339	56889	TM9SF3	protein_coding	protein_coding	10	ensembl_havana	ensembl_havana
ENSG00000077152	-0.12753	2.25694	0.109185	0.52428	29089	UBE2T	protein_coding	protein_coding	1	ensembl_havana	havana
ENSG00000077157	-0.0655209	7.75298	0.227198	0.649772	4660	PPP1R12B	protein_coding	protein_coding	1	ensembl_havana	ensembl_havana
ENSG00000077238	0.178882	1.69409	0.120932	0.535896	3566	IL4R	protein_coding	protein_coding	16	ensembl_havana	havana
ENSG00000077254	-0.034935	4.06278	0.499732	0.830834	23032	USP33	protein_coding	protein_coding	1	ensembl_havana	ensembl_havana
ENSG00000077274	0.343893	1.0094	0.0364648	0.361162	827	CAPN6	protein_coding	protein_coding	X	ensembl_havana	ensembl_havana
ENSG00000077312	0.0237722	3.80408	0.696937	0.914182	6626	SNRPA	protein_coding	protein_coding	19	ensembl_havana	havana
ENSG00000077348	0.0173586	3.40284	0.857316	0.965525	56915	EXOSC5	protein_coding	protein_coding	19	ensembl_havana	havana
ENSG00000077380	0.0246397	5.17733	0.479048	0.82194	1781	DYNC1I2	protein_coding	protein_coding	2	ensembl_havana	havana
ENSG00000077454	-0.0423336	4.41608	0.528671	0.840976	4034	LRCH4	protein_coding	protein_coding	7	ensembl_havana	ensembl_havana
ENSG00000077514	0.114915	1.85281	0.152141	0.578166	10714	POLD3	protein_coding	protein_coding	11	ensembl_havana	havana
ENSG00000077522	0.0658145	12.2592	0.350901	0.74794	88	ACTN2	protein_coding	protein_coding	1	ensembl_havana	havana
ENSG00000077549	0.0324711	7.13444	0.194788	0.623202	832	CAPZB	protein_coding	protein_coding	1	ensembl_havana	havana
ENSG00000077684	0.012416	3.76691	0.897178	0.974434	79960	JADE1	protein_coding	protein_coding	4	ensembl_havana	havana
ENSG00000077721	-0.00883722	5.19617	0.840946	0.960427	7319	UBE2A	protein_coding	protein_coding	X	ensembl_havana	havana
ENSG00000077942	0.201584	4.11926	0.0604987	0.425054	2192	FBLN1	protein_coding	protein_coding	22	ensembl_havana	havana
ENSG00000077943	0.211421	1.74395	0.23468	0.655396	8516	ITGA8	protein_coding	protein_coding	10	ensembl_havana	ensembl_havana
ENSG00000078043	0.0158535	4.66977	0.809191	0.95142	9063	PIAS2	protein_coding	protein_coding	18	ensembl_havana	ensembl_havana
ENSG00000078061	0.0361896	6.49093	0.45307	0.807966	369	ARAF	protein_coding	protein_coding	X	ensembl_havana	havana
ENSG00000078070	-0.00148508	4.21243	0.981647	0.994402	56922	MCCC1	protein_coding	protein_coding	3	ensembl_havana	ensembl_havana
ENSG00000078124	0.0162593	1.57467	0.843637	0.961292	55331	ACER3	protein_coding	protein_coding	11	ensembl_havana	havana
ENSG00000078140	-0.0639549	5.13119	0.32267	0.727896	3093	UBE2K	protein_coding	protein_coding	4	ensembl_havana	havana
ENSG00000078142	-0.042608	3.92245	0.5106	0.834318	5289	PIK3C3	protein_coding	protein_coding	18	ensembl_havana	ensembl_havana
ENSG00000078237	-0.0120354	1.54559	0.948258	0.98692	57103	TIGAR	protein_coding	protein_coding	12	ensembl_havana	havana
ENSG00000078269	0.0564016	2.521	0.651133	0.896576	8871	SYNJ2	protein_coding	protein_coding	6	ensembl_havana	ensembl_havana
ENSG00000078295	-0.179189	6.7352	0.00629308	0.191713	108	ADCY2	protein_coding	protein_coding	5	ensembl_havana	ensembl_havana
ENSG00000078304	-0.0590692	5.74312	0.217751	0.645559	5527	PPP2R5C	protein_coding	protein_coding	14	ensembl_havana	havana
ENSG00000078369	0.0661215	5.42395	0.121682	0.535952	2782	GNB1	protein_coding	protein_coding	1	ensembl_havana	ensembl_havana
ENSG00000078399	-0.0234197	3.61684	0.733668	0.927962	3205	HOXA9	protein_coding	protein_coding	7	ensembl_havana	ensembl_havana
ENSG00000078403	0.00114665	3.97437	0.986945	0.995479	8028	MLLT10	protein_coding	protein_coding	10	ensembl_havana	havana
ENSG00000078596	0.232539	3.79072	0.00260328	0.151194	9452	ITM2A	protein_coding	protein_coding	X	ensembl_havana	ensembl_havana
ENSG00000078618	-0.0405178	8.02994	0.4542	0.80874	4898	NRDC	protein_coding	protein_coding	1	ensembl_havana	havana
ENSG00000078668	0.0872115	8.39026	0.0777652	0.465275	7419	VDAC3	protein_coding	protein_coding	8	ensembl_havana	havana
ENSG00000078674	-0.119924	7.12395	0.0308329	0.3346	5108	PCM1	protein_coding	protein_coding	8	ensembl_havana	havana
ENSG00000078687	-0.0272852	4.34429	0.651175	0.896576	57690	TNRC6C	protein_coding	protein_coding	17	ensembl_havana	havana
ENSG00000078747	-0.0542416	4.22476	0.296795	0.706636	83737	ITCH	protein_coding	protein_coding	20	havana	havana
ENSG00000078804	-0.0523415	5.71062	0.545725	0.849253	58476	TP53INP2	protein_coding	protein_coding	20	ensembl_havana	havana
ENSG00000078808	0.0532162	5.71325	0.238826	0.660493	51150	SDF4	protein_coding	protein_coding	1	ensembl_havana	havana
ENSG00000078902	-0.0335467	5.31695	0.357667	0.752699	54472	TOLLIP	protein_coding	protein_coding	11	ensembl_havana	ensembl_havana
ENSG00000078967	-0.0267553	6.14131	0.532546	0.842105	51619	UBE2D4	protein_coding	protein_coding	7	ensembl_havana	ensembl_havana
ENSG00000079102	0.0938389	2.25165	0.25088	0.673682	862	RUNX1T1	protein_coding	protein_coding	8	ensembl_havana	ensembl_havana
ENSG00000079150	0.0647713	1.47482	0.513103	0.834442	51661	FKBP7	protein_coding	protein_coding	2	ensembl_havana	ensembl_havana
ENSG00000079156	-0.217626	4.82835	0.113785	0.530493	114880	OSBPL6	protein_coding	protein_coding	2	ensembl_havana	ensembl_havana
ENSG00000079215	0.0650364	4.10585	0.565211	0.859197	6507	SLC1A3	protein_coding	protein_coding	5	ensembl_havana	havana
ENSG00000079246	0.00999843	6.22089	0.809261	0.95142	7520	XRCC5	protein_coding	protein_coding	2	ensembl_havana	havana
ENSG00000079277	0.0350928	4.24227	0.371136	0.759287	8569	MKNK1	protein_coding	protein_coding	1	ensembl_havana	havana
ENSG00000079308	-0.00131963	7.96077	0.98588	0.995223	7145	TNS1	protein_coding	protein_coding	2	ensembl_havana	havana
ENSG00000079313	-0.0512765	4.00216	0.415164	0.784964	57455	REXO1	protein_coding	protein_coding	19	ensembl_havana	ensembl_havana
ENSG00000079332	-0.00285382	5.58879	0.947983	0.98692	56681	SAR1A	protein_coding	protein_coding	10	ensembl_havana	ensembl_havana
ENSG00000079337	0.295523	4.35745	0.0160291	0.274306	10411	RAPGEF3	protein_coding	protein_coding	12	ensembl_havana	ensembl_havana
ENSG00000079385	-0.18538	0.45033	0.11699	0.533823	634	CEACAM1	protein_coding	protein_coding	19	ensembl_havana	ensembl_havana
ENSG00000079387	-0.139786	1.91108	0.115265	0.533386	29843	SENP1	protein_coding	protein_coding	12	ensembl_havana	ensembl_havana
ENSG00000079393	-0.0221699	7.54095	0.715102	0.919931	51207	DUSP13B	protein_coding	protein_coding	10	ensembl_havana	ensembl_havana
ENSG00000079432	-0.096577	5.04955	0.411573	0.782313	23152	CIC	protein_coding	protein_coding	19	ensembl_havana	havana
ENSG00000079435	0.444198	3.0194	0.0381109	0.368719	3991	LIPE	protein_coding	protein_coding	19	ensembl_havana	ensembl_havana
ENSG00000079459	-0.102392	5.44608	0.189319	0.619154	2222	FDFT1	protein_coding	protein_coding	8	ensembl_havana	ensembl_havana
ENSG00000079462	0.0421857	1.99381	0.777193	0.941222	5050	PAFAH1B3	protein_coding	protein_coding	19	ensembl_havana	havana
ENSG00000079482	0.0200757	3.3796	0.770039	0.939303	4983	OPHN1	protein_coding	protein_coding	X	ensembl_havana	havana
ENSG00000079739	0.0195381	9.72915	0.775267	0.940669	5236	PGM1	protein_coding	protein_coding	1	ensembl_havana	ensembl_havana
ENSG00000079785	0.0396067	6.9034	0.399393	0.774678	1653	DDX1	protein_coding	protein_coding	2	ensembl_havana	havana
ENSG00000079950	0.0457265	4.59635	0.491544	0.82668	8417	STX7	protein_coding	protein_coding	6	ensembl_havana	ensembl_havana
ENSG00000079974	-0.00863849	2.35469	0.907813	0.979011	11158	RABL2B	protein_coding	protein_coding	22	ensembl_havana	ensembl_havana
ENSG00000079999	-0.0270704	6.89476	0.657757	0.899515	9817	KEAP1	protein_coding	protein_coding	19	ensembl_havana	havana
ENSG00000080189	-0.0344075	3.63375	0.613528	0.880356	51006	SLC35C2	protein_coding	protein_coding	20	ensembl_havana	havana
ENSG00000080200	-0.0114956	3.57819	0.896288	0.974047	131544	CRYBG3	protein_coding	protein_coding	3	ensembl_havana	ensembl_havana
ENSG00000080298	-0.0746651	2.10279	0.471989	0.817297	5991	RFX3	protein_coding	protein_coding	9	ensembl_havana	ensembl_havana
ENSG00000080345	-0.0128056	6.43383	0.869274	0.969055	55183	RIF1	protein_coding	protein_coding	2	ensembl_havana	havana
ENSG00000080371	-0.0030191	6.23118	0.950678	0.987968	23011	RAB21	protein_coding	protein_coding	12	ensembl_havana	ensembl_havana
ENSG00000080493	0.0936328	1.43832	0.428152	0.793542	8671	SLC4A4	protein_coding	protein_coding	4	ensembl_havana	havana
ENSG00000080503	-0.0882633	6.74829	0.148794	0.573507	6595	SMARCA2	protein_coding	protein_coding	9	ensembl_havana	havana
ENSG00000080546	0.163498	7.3549	0.180786	0.611276	27244	SESN1	protein_coding	protein_coding	6	ensembl_havana	ensembl_havana
ENSG00000080561	0.025406	3.9799	0.712846	0.919931	11043	MID2	protein_coding	protein_coding	X	ensembl_havana	havana
ENSG00000080573	0.185702	4.70552	0.0803669	0.470009	50509	COL5A3	protein_coding	protein_coding	19	ensembl_havana	ensembl_havana
ENSG00000080603	-0.0878906	5.10025	0.365696	0.757706	10847	SRCAP	protein_coding	protein_coding	16	ensembl_havana	havana
ENSG00000080802	-0.0803036	4.0229	0.19738	0.626894	4850	CNOT4	protein_coding	protein_coding	7	ensembl_havana	havana
ENSG00000080815	-0.0558506	3.87074	0.13702	0.562867	5663	PSEN1	protein_coding	protein_coding	14	ensembl_havana	havana
ENSG00000080819	0.0721985	3.44274	0.220625	0.646346	1371	CPOX	protein_coding	protein_coding	3	ensembl_havana	ensembl_havana
ENSG00000080822	0.0101471	4.3932	0.844172	0.961323	56650	CLDND1	protein_coding	protein_coding	3	ensembl_havana	havana
ENSG00000080824	-0.00231579	8.50651	0.973934	0.993446	3320	HSP90AA1	protein_coding	protein_coding	14	ensembl_havana	ensembl_havana
ENSG00000080839	0.0547898	3.63288	0.506057	0.832252	5933	RBL1	protein_coding	protein_coding	20	ensembl_havana	ensembl_havana
ENSG00000080845	-0.0563822	6.05787	0.371815	0.759287	22839	DLGAP4	protein_coding	protein_coding	20	ensembl_havana	havana
ENSG00000080854	-0.262841	3.68765	0.0744223	0.458172	22997	IGSF9B	protein_coding	protein_coding	11	ensembl_havana	ensembl_havana
ENSG00000081019	-0.00552547	3.01437	0.949151	0.987196	54665	RSBN1	protein_coding	protein_coding	1	ensembl_havana	ensembl_havana
ENSG00000081026	0.0156801	1.15598	0.835232	0.960054	260425	MAGI3	protein_coding	protein_coding	1	ensembl_havana	havana
ENSG00000081052	-0.218545	4.18066	0.136713	0.562638	1286	COL4A4	protein_coding	protein_coding	2	ensembl_havana	ensembl_havana
ENSG00000081154	0.013311	5.82085	0.853308	0.965324	57092	PCNP	protein_coding	protein_coding	3	ensembl_havana	ensembl_havana
ENSG00000081177	-0.0340746	3.80243	0.512287	0.834442	55218	EXD2	protein_coding	protein_coding	14	ensembl_havana	havana
ENSG00000081181	0.202248	1.97896	0.563068	0.85798	384	ARG2	protein_coding	protein_coding	14	ensembl_havana	ensembl_havana
ENSG00000081189	-0.00669116	8.79868	0.926526	0.983408	4208	MEF2C	protein_coding	protein_coding	5	ensembl_havana	ensembl_havana
ENSG00000081237	0.060937	0.694035	0.70204	0.916865	5788	PTPRC	protein_coding	protein_coding	1	ensembl_havana	havana
ENSG00000081277	-0.129667	2.04723	0.300606	0.709807	5317	PKP1	protein_coding	protein_coding	1	ensembl_havana	ensembl
ENSG00000081307	-0.0146707	4.81318	0.772983	0.940075	79876	UBA5	protein_coding	protein_coding	3	ensembl_havana	ensembl_havana
ENSG00000081320	0.0444626	0.693777	0.743517	0.931173	9262	STK17B	protein_coding	protein_coding	2	ensembl_havana	havana
ENSG00000081386	-0.0859658	2.69453	0.136479	0.562326	22869	ZNF510	protein_coding	protein_coding	9	ensembl_havana	ensembl_havana
ENSG00000081791	0.0982481	5.49182	0.0743096	0.458015	9812	DELE1	protein_coding	protein_coding	5	ensembl_havana	ensembl_havana
ENSG00000081803	0.39938	0.697876	0.00073989	0.1155	93664	CADPS2	protein_coding	protein_coding	7	ensembl_havana	havana
ENSG00000081870	0.0094731	1.21495	0.921318	0.982256	51668	IFT25	protein_coding	protein_coding	1	ensembl_havana	havana
ENSG00000081913	-0.162807	2.65583	0.0776124	0.465275	23239	PHLPP1	protein_coding	protein_coding	18	ensembl_havana	ensembl_havana
ENSG00000081923	0.0602297	1.79535	0.514642	0.834515	5205	ATP8B1	protein_coding	protein_coding	18	havana	havana
ENSG00000081985	0.195379	2.23032	0.337788	0.741244	3595	IL12RB2	protein_coding	protein_coding	1	ensembl_havana	ensembl_havana
ENSG00000082068	-0.0870649	3.61185	0.100633	0.510661	55100	WDR70	protein_coding	protein_coding	5	ensembl_havana	ensembl_havana
ENSG00000082146	-0.0217419	5.86644	0.759941	0.934794	55437	STRADB	protein_coding	protein_coding	2	ensembl_havana	havana
ENSG00000082153	0.0159347	4.90732	0.795715	0.947477	9689	BZW1	protein_coding	protein_coding	2	ensembl_havana	havana
ENSG00000082196	-0.155972	1.62193	0.224498	0.648634	114899	C1QTNF3	protein_coding	protein_coding	5	ensembl_havana	ensembl_havana
ENSG00000082397	0.0652831	2.28088	0.71242	0.919931	23136	EPB41L3	protein_coding	protein_coding	18	ensembl_havana	ensembl_havana
ENSG00000082458	0.22575	0.79027	0.00992475	0.230146	1741	DLG3	protein_coding	protein_coding	X	ensembl_havana	ensembl_havana
ENSG00000082515	0.00865924	3.48085	0.872943	0.969242	29093	MRPL22	protein_coding	protein_coding	5	ensembl_havana	ensembl_havana
ENSG00000082516	-0.0421624	4.10271	0.378826	0.764532	25929	GEMIN5	protein_coding	protein_coding	5	ensembl_havana	ensembl_havana
ENSG00000082641	-0.0720994	10.3245	0.396776	0.7733	4779	NFE2L1	protein_coding	protein_coding	17	ensembl_havana	havana
ENSG00000082701	-0.019438	4.73718	0.803925	0.950559	2932	GSK3B	protein_coding	protein_coding	3	ensembl_havana	ensembl_havana
ENSG00000082781	0.0768462	4.47845	0.188814	0.618718	3693	ITGB5	protein_coding	protein_coding	3	ensembl_havana	ensembl_havana
ENSG00000082805	-0.0320885	3.61385	0.561137	0.857395	23085	ERC1	protein_coding	protein_coding	12	ensembl_havana	havana
ENSG00000082996	0.017396	4.58508	0.726379	0.926148	11342	RNF13	protein_coding	protein_coding	3	ensembl_havana	ensembl_havana
ENSG00000083093	-0.00112592	1.77623	0.986445	0.995404	79728	PALB2	protein_coding	protein_coding	16	ensembl_havana	havana
ENSG00000083097	-0.113205	3.60085	0.118175	0.533823	23033	DOP1A	protein_coding	protein_coding	6	ensembl_havana	ensembl
ENSG00000083123	0.292723	2.73153	0.00138006	0.127791	594	BCKDHB	protein_coding	protein_coding	6	ensembl_havana	ensembl_havana
ENSG00000083168	-0.164265	4.07301	0.00106459	0.115575	7994	KAT6A	protein_coding	protein_coding	8	ensembl_havana	ensembl_havana
ENSG00000083223	-0.0707789	2.78078	0.178553	0.607504	79670	TUT7	protein_coding	protein_coding	9	ensembl_havana	havana
ENSG00000083312	-0.0429784	5.23999	0.559073	0.856798	3842	TNPO1	protein_coding	protein_coding	5	ensembl_havana	havana
ENSG00000083454	0.179299	3.58342	0.261832	0.682772	5026	P2RX5	protein_coding	protein_coding	17	ensembl_havana	havana
ENSG00000083520	0.0428826	3.71129	0.618357	0.882367	22894	DIS3	protein_coding	protein_coding	13	ensembl_havana	ensembl_havana
ENSG00000083535	0.0844489	1.93475	0.204764	0.63449	10464	PIBF1	protein_coding	protein_coding	13	ensembl_havana	ensembl_havana
ENSG00000083544	0.0643683	4.26972	0.280608	0.695111	81550	TDRD3	protein_coding	protein_coding	13	ensembl_havana	ensembl_havana
ENSG00000083635	-0.0969291	1.94984	0.132614	0.554984	26747	NUFIP1	protein_coding	protein_coding	13	ensembl_havana	ensembl_havana
ENSG00000083642	-0.0885709	3.34655	0.271358	0.689343	23047	PDS5B	protein_coding	protein_coding	13	ensembl_havana	ensembl_havana
ENSG00000083720	-0.0167537	4.22537	0.930037	0.983893	5019	OXCT1	protein_coding	protein_coding	5	ensembl_havana	ensembl_havana
ENSG00000083750	-0.00951105	3.14386	0.858836	0.966294	10325	RRAGB	protein_coding	protein_coding	X	ensembl_havana	ensembl_havana
ENSG00000083799	-0.0884289	4.79364	0.184574	0.615356	1540	CYLD	protein_coding	protein_coding	16	ensembl_havana	havana
ENSG00000083812	-0.0964887	1.54094	0.303893	0.712418	25799	ZNF324	protein_coding	protein_coding	19	ensembl_havana	havana
ENSG00000083817	0.0250357	0.979442	0.768455	0.938947	55659	ZNF416	protein_coding	protein_coding	19	ensembl_havana	ensembl_havana
ENSG00000083828	-0.071506	2.29666	0.304987	0.712418	54807	ZNF586	protein_coding	protein_coding	19	ensembl_havana	ensembl_havana
ENSG00000083838	-0.0667344	1.728	0.476995	0.820837	55663	ZNF446	protein_coding	protein_coding	19	ensembl_havana	havana
ENSG00000083844	0.0407984	3.04577	0.419064	0.786914	9422	ZNF264	protein_coding	protein_coding	19	ensembl_havana	ensembl_havana
ENSG00000083845	-0.0147626	8.04014	0.784985	0.944279	6193	RPS5	protein_coding	protein_coding	19	ensembl_havana	havana
ENSG00000083857	0.323868	1.69851	0.0191915	0.290486	2195	FAT1	protein_coding	protein_coding	4	ensembl_havana	ensembl_havana
ENSG00000083896	-0.0597662	4.30869	0.148032	0.573134	91746	YTHDC1	protein_coding	protein_coding	4	ensembl_havana	ensembl_havana
ENSG00000083937	-0.0414575	4.44762	0.502446	0.83189	25978	CHMP2B	protein_coding	protein_coding	3	ensembl_havana	ensembl_havana
ENSG00000084070	0.0562744	2.32303	0.58608	0.870163	64744	SMAP2	protein_coding	protein_coding	1	ensembl_havana	havana
ENSG00000084072	-0.00495063	4.50522	0.903911	0.976804	10450	PPIE	protein_coding	protein_coding	1	ensembl_havana	havana
ENSG00000084090	-0.0597872	7.41016	0.399269	0.774678	56910	STARD7	protein_coding	protein_coding	2	ensembl_havana	ensembl_havana
ENSG00000084092	0.00243541	4.05357	0.962558	0.990339	84273	NOA1	protein_coding	protein_coding	4	ensembl_havana	ensembl_havana
ENSG00000084093	-0.115817	3.28224	0.138398	0.563921	5978	REST	protein_coding	protein_coding	4	ensembl_havana	ensembl_havana
ENSG00000084112	-0.165972	4.348	0.0189516	0.289113	54434	SSH1	protein_coding	protein_coding	12	ensembl_havana	ensembl_havana
ENSG00000084207	0.0428343	6.09132	0.482976	0.823265	2950	GSTP1	protein_coding	protein_coding	11	ensembl_havana	havana
ENSG00000084234	-0.0167794	5.92165	0.767502	0.938947	334	APLP2	protein_coding	protein_coding	11	ensembl_havana	havana
ENSG00000084444	0.0177897	0.773075	0.817187	0.95409	57613	FAM234B	protein_coding	protein_coding	12	ensembl_havana	ensembl_havana
ENSG00000084463	-0.079754	5.51913	0.0464771	0.390201	51729	WBP11	protein_coding	protein_coding	12	ensembl_havana	ensembl_havana
ENSG00000084623	0.00589522	6.36731	0.856716	0.965525	8668	EIF3I	protein_coding	protein_coding	1	ensembl_havana	havana
ENSG00000084628	-0.175329	3.66094	0.136502	0.562326	79570	NKAIN1	protein_coding	protein_coding	1	ensembl_havana	ensembl_havana
ENSG00000084636	0.164767	3.29412	0.138379	0.563921	1307	COL16A1	protein_coding	protein_coding	1	ensembl_havana	ensembl_havana
ENSG00000084652	-0.0828619	4.6148	0.0987808	0.507359	200081	TXLNA	protein_coding	protein_coding	1	ensembl_havana	ensembl_havana
ENSG00000084693	-0.101925	2.78107	0.0940369	0.497194	60509	AGBL5	protein_coding	protein_coding	2	ensembl_havana	havana
ENSG00000084710	0.217543	3.62781	0.0796431	0.468095	22979	EFR3B	protein_coding	protein_coding	2	ensembl_havana	havana
ENSG00000084731	-0.0836163	1.41377	0.38494	0.768113	3797	KIF3C	protein_coding	protein_coding	2	ensembl_havana	ensembl_havana
ENSG00000084733	0.112704	7.81522	0.222719	0.647961	10890	RAB10	protein_coding	protein_coding	2	ensembl_havana	ensembl_havana
ENSG00000084754	0.140509	8.28393	0.0580239	0.418668	3030	HADHA	protein_coding	protein_coding	2	ensembl_havana	ensembl_havana
ENSG00000084774	0.0112771	3.48028	0.912998	0.980463	790	CAD	protein_coding	protein_coding	2	ensembl_havana	ensembl_havana
ENSG00000085063	0.0248882	8.14945	0.59406	0.872069	966	CD59	protein_coding	protein_coding	11	ensembl_havana	ensembl_havana
ENSG00000085117	-0.00278251	2.88626	0.977911	0.993525	3732	CD82	protein_coding	protein_coding	11	ensembl_havana	havana
ENSG00000085185	-0.205837	1.86788	0.103472	0.516883	63035	BCORL1	protein_coding	protein_coding	X	ensembl_havana	havana
ENSG00000085224	-0.0501982	5.01539	0.375191	0.760145	546	ATRX	protein_coding	protein_coding	X	ensembl_havana	ensembl_havana
ENSG00000085231	-0.375741	2.02757	0.0655875	0.437291	102157402	AK6	protein_coding	protein_coding	5	ensembl_havana	havana
ENSG00000085274	0.011	3.41502	0.849956	0.963682	55892	MYNN	protein_coding	protein_coding	3	ensembl_havana	ensembl_havana
ENSG00000085276	0.235309	1.58677	0.0302097	0.334363	2122	MECOM	protein_coding	protein_coding	3	ensembl_havana	ensembl_havana
ENSG00000085377	-0.00315506	6.00251	0.970598	0.99217	5550	PREP	protein_coding	protein_coding	6	ensembl_havana	ensembl_havana
ENSG00000085382	-0.0689927	2.26682	0.345387	0.745375	57531	HACE1	protein_coding	protein_coding	6	ensembl_havana	ensembl_havana
ENSG00000085415	-0.111341	3.87721	0.0600732	0.424084	81929	SEH1L	protein_coding	protein_coding	18	ensembl_havana	havana
ENSG00000085433	-0.05859	4.28485	0.494273	0.828466	22911	WDR47	protein_coding	protein_coding	1	ensembl_havana	ensembl_havana
ENSG00000085465	-0.190451	0.66186	0.207633	0.635749	5016	OVGP1	protein_coding	protein_coding	1	ensembl_havana	ensembl_havana
ENSG00000085491	-0.0470982	2.02524	0.617053	0.881692	29957	SLC25A24	protein_coding	protein_coding	1	ensembl_havana	ensembl_havana
ENSG00000085511	-0.111963	4.16056	0.0134826	0.260415	4216	MAP3K4	protein_coding	protein_coding	6	ensembl_havana	ensembl_havana
ENSG00000085644	-0.113185	3.16437	0.212717	0.640356	7760	ZNF213	protein_coding	protein_coding	16	ensembl_havana	havana
ENSG00000085662	-0.0306184	7.40972	0.493116	0.827702	231	AKR1B1	protein_coding	protein_coding	7	ensembl_havana	ensembl_havana
ENSG00000085719	-0.00472882	4.23845	0.930305	0.983925	8895	CPNE3	protein_coding	protein_coding	8	havana	havana
ENSG00000085721	-0.0649568	4.08921	0.580824	0.867562	54700	RRN3	protein_coding	protein_coding	16	ensembl_havana	ensembl_havana
ENSG00000085733	0.0187356	4.6433	0.714428	0.919931	2017	CTTN	protein_coding	protein_coding	11	ensembl_havana	ensembl_havana
ENSG00000085741	0.182914	3.28363	0.0261832	0.318686	7481	WNT11	protein_coding	protein_coding	11	ensembl_havana	ensembl_havana
ENSG00000085760	0.125894	4.90015	0.0890827	0.487905	4528	MTIF2	protein_coding	protein_coding	2	ensembl_havana	havana
ENSG00000085788	-0.0746612	4.33818	0.183656	0.613127	23259	DDHD2	protein_coding	protein_coding	8	ensembl_havana	havana
ENSG00000085831	0.177116	0.58016	0.225512	0.648856	22996	TTC39A	protein_coding	protein_coding	1	ensembl_havana	havana
ENSG00000085832	-0.0449293	6.00628	0.43516	0.798539	2060	EPS15	protein_coding	protein_coding	1	ensembl_havana	havana
ENSG00000085871	0.146715	4.26421	0.00580469	0.189707	4258	MGST2	protein_coding	protein_coding	4	ensembl_havana	ensembl
ENSG00000085872	-0.105481	4.86401	0.0689093	0.446571	10523	CHERP	protein_coding	protein_coding	19	ensembl_havana	ensembl_havana
ENSG00000085978	-0.041925	3.0002	0.384615	0.768113	55054	ATG16L1	protein_coding	protein_coding	2	ensembl_havana	havana
ENSG00000085998	-0.0793245	5.69289	0.161981	0.590469	55624	POMGNT1	protein_coding	protein_coding	1	ensembl_havana	ensembl_havana
ENSG00000086061	-0.0812106	4.49259	0.371086	0.759287	3301	DNAJA1	protein_coding	protein_coding	9	ensembl_havana	ensembl_havana
ENSG00000086062	0.119161	4.17292	0.253946	0.675131	2683	B4GALT1	protein_coding	protein_coding	9	ensembl_havana	ensembl
ENSG00000086065	0.0204542	4.11825	0.643103	0.891814	51510	CHMP5	protein_coding	protein_coding	9	ensembl_havana	ensembl
ENSG00000086102	-0.111303	5.0766	0.0201731	0.296409	4799	NFX1	protein_coding	protein_coding	9	ensembl_havana	ensembl_havana
ENSG00000086200	-0.103745	3.56241	0.14325	0.569415	51194	IPO11	protein_coding	protein_coding	5	ensembl_havana	havana
ENSG00000086232	0.00399191	5.48702	0.935462	0.985053	27102	EIF2AK1	protein_coding	protein_coding	7	ensembl_havana	ensembl_havana
ENSG00000086289	-0.100537	6.25821	0.0559641	0.417053	54749	EPDR1	protein_coding	protein_coding	7	ensembl_havana	ensembl_havana
ENSG00000086475	-0.00992445	4.36149	0.813847	0.953207	22929	SEPHS1	protein_coding	protein_coding	10	ensembl_havana	ensembl_havana
ENSG00000086504	0.0652806	4.68237	0.171814	0.600624	10573	MRPL28	protein_coding	protein_coding	16	ensembl_havana	ensembl_havana
ENSG00000086544	0.100632	2.50432	0.227992	0.650734	80271	ITPKC	protein_coding	protein_coding	19	ensembl_havana	ensembl_havana
ENSG00000086589	-0.068044	4.56668	0.0611411	0.425473	55696	RBM22	protein_coding	protein_coding	5	ensembl_havana	ensembl_havana
ENSG00000086598	0.0269717	5.53614	0.56054	0.857005	10959	TMED2	protein_coding	protein_coding	12	ensembl_havana	havana
ENSG00000086666	-0.0256755	5.71017	0.572797	0.864776	54469	ZFAND6	protein_coding	protein_coding	15	ensembl_havana	ensembl
ENSG00000086712	-0.0731078	2.69418	0.386355	0.768113	55787	TXLNG	protein_coding	protein_coding	X	ensembl_havana	ensembl
ENSG00000086730	-0.121458	0.572285	0.394779	0.772145	7462	LAT2	protein_coding	protein_coding	7	ensembl_havana	havana
ENSG00000086758	-0.0874371	7.17249	0.109297	0.52428	10075	HUWE1	protein_coding	protein_coding	X	ensembl_havana	havana
ENSG00000086827	0.0185664	3.071	0.724702	0.925819	9183	ZW10	protein_coding	protein_coding	11	ensembl_havana	ensembl_havana
ENSG00000086848	-0.030774	3.00829	0.6038	0.876559	79796	ALG9	protein_coding	protein_coding	11	ensembl_havana	havana
ENSG00000086967	-0.198857	11.4039	0.23152	0.651386	4606	MYBPC2	protein_coding	protein_coding	19	ensembl_havana	ensembl_havana
ENSG00000087008	-0.0892414	1.86582	0.35004	0.74759	8310	ACOX3	protein_coding	protein_coding	4	ensembl_havana	ensembl_havana
ENSG00000087074	-0.081432	5.12807	0.422177	0.789097	23645	PPP1R15A	protein_coding	protein_coding	19	ensembl_havana	havana
ENSG00000087085	-0.0271131	6.85539	0.795156	0.947477	43	ACHE	protein_coding	protein_coding	7	ensembl_havana	havana
ENSG00000087086	0.052655	7.23359	0.376046	0.761355	2512	FTL	protein_coding	protein_coding	19	ensembl_havana	ensembl_havana
ENSG00000087087	-0.0481887	5.30651	0.335841	0.740125	51593	SRRT	protein_coding	protein_coding	7	ensembl_havana	ensembl_havana
ENSG00000087152	-0.0922639	3.99549	0.124272	0.540356	56970	ATXN7L3	protein_coding	protein_coding	17	ensembl_havana	havana
ENSG00000087191	0.0149264	6.11598	0.762791	0.935778	5705	PSMC5	protein_coding	protein_coding	17	ensembl_havana	havana
ENSG00000087206	-0.0791602	3.10096	0.199558	0.628485	51720	UIMC1	protein_coding	protein_coding	5	ensembl_havana	ensembl_havana
ENSG00000087245	0.131663	4.44507	0.356112	0.751112	4313	MMP2	protein_coding	protein_coding	16	ensembl_havana	havana
ENSG00000087253	0.321014	1.05771	0.00967926	0.22685	54947	LPCAT2	protein_coding	protein_coding	16	ensembl_havana	ensembl_havana
ENSG00000087266	-0.0167632	4.4335	0.799263	0.949207	6452	SH3BP2	protein_coding	protein_coding	4	ensembl_havana	havana
ENSG00000087274	-0.0808839	7.38725	0.030015	0.334363	118	ADD1	protein_coding	protein_coding	4	ensembl_havana	havana
ENSG00000087299	-0.00823271	4.38191	0.906054	0.977909	79944	L2HGDH	protein_coding	protein_coding	14	ensembl_havana	havana
ENSG00000087301	0.183209	1.65413	0.0549389	0.416047	57544	TXNDC16	protein_coding	protein_coding	14	ensembl_havana	ensembl_havana
ENSG00000087302	-0.00119699	5.52226	0.979602	0.993913	51637	RTRAF	protein_coding	protein_coding	14	ensembl_havana	ensembl_havana
ENSG00000087303	0.0706152	1.82441	0.601963	0.875507	22795	NID2	protein_coding	protein_coding	14	ensembl_havana	ensembl_havana
ENSG00000087338	0.0617279	2.28982	0.424558	0.791053	64395	GMCL1	protein_coding	protein_coding	2	ensembl_havana	ensembl_havana
ENSG00000087460	-0.104966	10.0412	0.0101895	0.232463	2778	GNAS	protein_coding	protein_coding	20	ensembl_havana	havana
ENSG00000087470	0.0303629	5.645	0.6668	0.905187	10059	DNM1L	protein_coding	protein_coding	12	ensembl_havana	ensembl_havana
ENSG00000087502	-0.0898972	3.8652	0.261356	0.682096	51290	ERGIC2	protein_coding	protein_coding	12	ensembl_havana	ensembl_havana
ENSG00000087586	0.0602045	1.83497	0.585211	0.869962	6790	AURKA	protein_coding	protein_coding	20	ensembl_havana	ensembl
ENSG00000087884	0.0627562	6.04548	0.524986	0.839343	28971	AAMDC	protein_coding	protein_coding	11	ensembl_havana	havana
ENSG00000087903	0.130188	0.698648	0.479561	0.821954	5990	RFX2	protein_coding	protein_coding	19	ensembl_havana	ensembl_havana
ENSG00000088038	-0.0679732	3.76729	0.510602	0.834318	4849	CNOT3	protein_coding	protein_coding	19	ensembl_havana	havana
ENSG00000088179	0.0147513	4.44669	0.859485	0.966294	5775	PTPN4	protein_coding	protein_coding	2	ensembl_havana	ensembl_havana
ENSG00000088205	-0.048152	3.92167	0.358043	0.752766	8886	DDX18	protein_coding	protein_coding	2	ensembl_havana	ensembl_havana
ENSG00000088247	-0.0229933	5.82216	0.681305	0.910044	8570	KHSRP	protein_coding	protein_coding	19	ensembl_havana	havana
ENSG00000088256	-0.0521774	6.07652	0.28294	0.696514	2767	GNA11	protein_coding	protein_coding	19	ensembl_havana	ensembl_havana
ENSG00000088280	-0.0430427	3.24736	0.760203	0.934794	55616	ASAP3	protein_coding	protein_coding	1	ensembl_havana	havana
ENSG00000088298	0.174611	1.17253	0.0347909	0.352197	55741	EDEM2	protein_coding	protein_coding	20	ensembl_havana	ensembl_havana
ENSG00000088320	0.201067	0.739962	0.122737	0.536536	28954	REM1	protein_coding	protein_coding	20	ensembl_havana	ensembl_havana
ENSG00000088356	0.0435151	3.08369	0.560334	0.857005	81572	PDRG1	protein_coding	protein_coding	20	ensembl_havana	ensembl_havana
ENSG00000088367	0.223985	3.23822	0.00262528	0.151194	2036	EPB41L1	protein_coding	protein_coding	20	ensembl_havana	ensembl_havana
ENSG00000088387	0.172578	3.57615	0.0406668	0.375882	23348	DOCK9	protein_coding	protein_coding	13	ensembl_havana	havana
ENSG00000088448	-0.0969412	6.26497	0.079864	0.468353	55608	ANKRD10	protein_coding	protein_coding	13	ensembl_havana	ensembl_havana
ENSG00000088451	-0.0145702	1.32296	0.875755	0.969386	23483	TGDS	protein_coding	protein_coding	13	ensembl_havana	ensembl_havana
ENSG00000088538	0.112458	1.94334	0.369944	0.759287	1795	DOCK3	protein_coding	protein_coding	3	ensembl_havana	ensembl_havana
ENSG00000088543	0.103418	4.5152	0.194243	0.622964	51161	C3orf18	protein_coding	protein_coding	3	ensembl_havana	ensembl_havana
ENSG00000088727	-0.0587745	1.22299	0.574879	0.86589	64147	KIF9	protein_coding	protein_coding	3	ensembl_havana	havana
ENSG00000088756	-0.0173558	2.62256	0.914018	0.980597	79822	ARHGAP28	protein_coding	protein_coding	18	ensembl_havana	havana
ENSG00000088766	0.0801729	4.9226	0.100265	0.510434	54675	CRLS1	protein_coding	protein_coding	20	ensembl_havana	ensembl
ENSG00000088808	-0.0152893	3.35868	0.768315	0.938947	23368	PPP1R13B	protein_coding	protein_coding	14	ensembl_havana	havana
ENSG00000088812	-0.0557502	4.3251	0.281988	0.695581	8455	ATRN	protein_coding	protein_coding	20	ensembl_havana	ensembl_havana
ENSG00000088827	0.0878403	1.54157	0.603371	0.876205	6614	SIGLEC1	protein_coding	protein_coding	20	ensembl_havana	havana
ENSG00000088836	0.0236278	1.93691	0.872529	0.969055	83959	SLC4A11	protein_coding	protein_coding	20	ensembl_havana	havana
ENSG00000088854	0.0553783	5.96129	0.683594	0.910526	25943	DNAAF9	protein_coding	protein_coding	20	ensembl_havana	ensembl_havana
ENSG00000088881	0.180454	0.408224	0.111138	0.528036	57593	EBF4	protein_coding	protein_coding	20	ensembl_havana	ensembl_havana
ENSG00000088888	-0.00272164	7.00535	0.961056	0.990339	57506	MAVS	protein_coding	protein_coding	20	ensembl_havana	ensembl
ENSG00000088899	0.0926348	3.10152	0.3398	0.742278	9762	LZTS3	protein_coding	protein_coding	20	ensembl_havana	havana
ENSG00000088930	0.0160936	4.49313	0.752767	0.933611	22803	XRN2	protein_coding	protein_coding	20	ensembl_havana	ensembl_havana
ENSG00000088970	0.079252	3.68891	0.289967	0.703323	55857	KIZ	protein_coding	protein_coding	20	ensembl_havana	ensembl
ENSG00000088986	-0.0203634	3.84436	0.865392	0.967658	8655	DYNLL1	protein_coding	protein_coding	12	ensembl_havana	ensembl_havana
ENSG00000089009	-0.0448977	8.48043	0.483563	0.8235	6128	RPL6	protein_coding	protein_coding	12	ensembl_havana	havana
ENSG00000089022	-0.0654091	4.37165	0.0545035	0.414844	8550	MAPKAPK5	protein_coding	protein_coding	12	ensembl_havana	ensembl_havana
ENSG00000089048	-0.0632067	3.22241	0.440623	0.800786	51575	ESF1	protein_coding	protein_coding	20	ensembl_havana	ensembl_havana
ENSG00000089050	-0.0521253	1.75599	0.416689	0.785814	10741	RBBP9	protein_coding	protein_coding	20	ensembl_havana	ensembl_havana
ENSG00000089057	-0.0234419	2.4065	0.784228	0.944279	9962	SLC23A2	protein_coding	protein_coding	20	ensembl_havana	ensembl_havana
ENSG00000089060	-0.0768988	3.30773	0.230444	0.650808	80024	SLC8B1	protein_coding	protein_coding	12	ensembl_havana	havana
ENSG00000089063	0.0403425	5.57139	0.351294	0.74794	29058	TMEM230	protein_coding	protein_coding	20	ensembl_havana	havana
ENSG00000089094	0.00585287	3.96649	0.893136	0.972299	84678	KDM2B	protein_coding	protein_coding	12	ensembl_havana	ensembl_havana
ENSG00000089101	-0.664759	2.89159	0.00676646	0.194845	26074	CFAP61	protein_coding	protein_coding	20	ensembl_havana	havana
ENSG00000089127	0.0803044	1.25276	0.373094	0.759351	4938	OAS1	protein_coding	protein_coding	12	ensembl_havana	havana
ENSG00000089154	-0.09744	6.60625	0.11314	0.529802	10985	GCN1	protein_coding	protein_coding	12	ensembl_havana	ensembl_havana
ENSG00000089159	-0.0956319	7.39404	0.298117	0.708604	5829	PXN	protein_coding	protein_coding	12	ensembl_havana	ensembl
ENSG00000089163	0.0934698	1.85592	0.250581	0.673325	23409	SIRT4	protein_coding	protein_coding	12	ensembl_havana	havana
ENSG00000089177	-0.0213559	3.77144	0.729507	0.927347	55614	KIF16B	protein_coding	protein_coding	20	ensembl_havana	havana
ENSG00000089195	0.0758094	2.84002	0.185437	0.616925	51605	TRMT6	protein_coding	protein_coding	20	ensembl_havana	ensembl_havana
ENSG00000089220	-0.0314834	8.06621	0.529101	0.841306	5037	PEBP1	protein_coding	protein_coding	12	ensembl_havana	ensembl_havana
ENSG00000089234	-0.0787512	3.6661	0.160185	0.588388	8315	BRAP	protein_coding	protein_coding	12	ensembl_havana	ensembl_havana
ENSG00000089248	0.12253	3.78571	0.0914051	0.492276	10961	ERP29	protein_coding	protein_coding	12	ensembl_havana	ensembl_havana
ENSG00000089250	-0.0590712	6.39337	0.66044	0.901085	4842	NOS1	protein_coding	protein_coding	12	ensembl_havana	ensembl_havana
ENSG00000089289	-0.00139231	5.62797	0.979342	0.993863	3476	IGBP1	protein_coding	protein_coding	X	ensembl_havana	havana
ENSG00000089327	0.305313	1.85324	0.00590373	0.189712	53827	FXYD5	protein_coding	protein_coding	19	ensembl_havana	havana
ENSG00000089351	0.0514727	5.23298	0.526062	0.839818	57655	GRAMD1A	protein_coding	protein_coding	19	ensembl_havana	havana
ENSG00000089486	0.0780925	2.70704	0.49793	0.830176	29965	CDIP1	protein_coding	protein_coding	16	ensembl_havana	ensembl_havana
ENSG00000089682	-0.0893966	3.54758	0.280113	0.695111	55285	RBM41	protein_coding	protein_coding	X	ensembl_havana	havana
ENSG00000089693	-0.0124649	6.08445	0.730941	0.927962	8079	MLF2	protein_coding	protein_coding	12	ensembl_havana	ensembl_havana
ENSG00000089737	-0.0348819	2.08875	0.806762	0.95125	57062	DDX24	protein_coding	protein_coding	14	ensembl_havana	ensembl_havana
ENSG00000089775	-0.0274539	3.31754	0.61616	0.881412	7597	ZBTB25	protein_coding	protein_coding	14	ensembl_havana	havana
ENSG00000089818	-0.0784883	3.23189	0.157128	0.586591	25977	NECAP1	protein_coding	protein_coding	12	ensembl_havana	havana
ENSG00000089820	0.126027	1.80839	0.296888	0.706679	393	ARHGAP4	protein_coding	protein_coding	X	ensembl_havana	havana
ENSG00000089847	-0.211827	0.824924	0.193916	0.622964	170961	ANKRD24	protein_coding	protein_coding	19	ensembl_havana	havana
ENSG00000089876	-0.00982614	3.76132	0.872109	0.969055	55760	DHX32	protein_coding	protein_coding	10	ensembl_havana	havana
ENSG00000089902	-0.145233	4.19512	0.00133862	0.125181	23186	RCOR1	protein_coding	protein_coding	14	ensembl_havana	ensembl_havana
ENSG00000090013	0.000994458	5.61993	0.988608	0.996202	645	BLVRB	protein_coding	protein_coding	19	ensembl_havana	havana
ENSG00000090097	0.0721381	6.44971	0.368202	0.759131	57060	PCBP4	protein_coding	protein_coding	3	ensembl_havana	ensembl_havana
ENSG00000090263	0.100553	5.0313	0.151171	0.577272	51650	MRPS33	protein_coding	protein_coding	7	ensembl_havana	ensembl_havana
ENSG00000090266	0.0956023	6.91479	0.231816	0.651832	4708	NDUFB2	protein_coding	protein_coding	7	ensembl_havana	havana
ENSG00000090273	0.0378938	5.93304	0.471214	0.817297	10726	NUDC	protein_coding	protein_coding	1	ensembl_havana	havana
ENSG00000090316	0.002668	4.67858	0.960043	0.990339	10296	MAEA	protein_coding	protein_coding	4	ensembl_havana	havana
ENSG00000090339	-0.0712317	1.62507	0.619993	0.882455	3383	ICAM1	protein_coding	protein_coding	19	ensembl_havana	havana
ENSG00000090372	-0.0991075	4.91454	0.220297	0.646346	29888	STRN4	protein_coding	protein_coding	19	ensembl_havana	havana
ENSG00000090376	0.244647	1.54583	0.00532947	0.186433	11213	IRAK3	protein_coding	protein_coding	12	ensembl_havana	havana
ENSG00000090382	0.214849	0.665155	0.28132	0.695566	4069	LYZ	protein_coding	protein_coding	12	ensembl_havana	ensembl_havana
ENSG00000090432	0.067703	4.80186	0.307162	0.713573	79594	MUL1	protein_coding	protein_coding	1	ensembl_havana	ensembl_havana
ENSG00000090470	-0.123714	3.20535	0.0566697	0.417475	10081	PDCD7	protein_coding	protein_coding	15	ensembl_havana	ensembl_havana
ENSG00000090487	-0.0912354	4.54604	0.144633	0.571574	51324	SPG21	protein_coding	protein_coding	15	ensembl_havana	ensembl_havana
ENSG00000090520	0.004805	2.91396	0.942524	0.98565	51726	DNAJB11	protein_coding	protein_coding	3	ensembl_havana	havana
ENSG00000090565	-0.559033	3.07202	0.057201	0.417475	9727	RAB11FIP3	protein_coding	protein_coding	16	ensembl_havana	ensembl_havana
ENSG00000090612	-0.122898	1.73351	0.0927589	0.495817	10795	ZNF268	protein_coding	protein_coding	12	ensembl_havana	ensembl_havana
ENSG00000090615	-0.0669455	5.29435	0.151077	0.577272	2802	GOLGA3	protein_coding	protein_coding	12	ensembl_havana	ensembl_havana
ENSG00000090621	0.0118375	8.64925	0.793465	0.947085	8761	PABPC4	protein_coding	protein_coding	1	ensembl_havana	havana
ENSG00000090661	0.302215	0.559218	0.036296	0.361162	79603	CERS4	protein_coding	protein_coding	19	ensembl_havana	havana
ENSG00000090674	0.000347993	3.53452	0.995935	0.998407	57192	MCOLN1	protein_coding	protein_coding	19	ensembl_havana	ensembl_havana
ENSG00000090686	-0.0219904	4.52984	0.606223	0.87711	84196	USP48	protein_coding	protein_coding	1	ensembl_havana	havana
ENSG00000090776	0.0253683	2.50866	0.774395	0.94061	1947	EFNB1	protein_coding	protein_coding	X	ensembl_havana	ensembl_havana
ENSG00000090857	-0.154409	5.45814	0.297875	0.708494	55066	PDPR	protein_coding	protein_coding	16	ensembl_havana	ensembl_havana
ENSG00000090861	-0.0295043	5.97499	0.447906	0.806054	16	AARS1	protein_coding	protein_coding	16	ensembl_havana	havana
ENSG00000090863	-0.110181	6.03882	0.0627972	0.430761	2734	GLG1	protein_coding	protein_coding	16	ensembl_havana	ensembl_havana
ENSG00000090924	0.0954785	2.43894	0.268563	0.68789	64857	PLEKHG2	protein_coding	protein_coding	19	ensembl_havana	ensembl_havana
ENSG00000090975	0.111739	3.27448	0.378196	0.763588	57605	PITPNM2	protein_coding	protein_coding	12	ensembl_havana	havana
ENSG00000090989	0.0261273	3.63445	0.659724	0.900577	55763	EXOC1	protein_coding	protein_coding	4	ensembl_havana	ensembl_havana
ENSG00000091009	-0.0848177	3.42422	0.2263	0.649665	54439	RBM27	protein_coding	protein_coding	5	ensembl_havana	ensembl_havana
ENSG00000091039	-0.0258761	3.04018	0.733542	0.927962	114882	OSBPL8	protein_coding	protein_coding	12	ensembl_havana	havana
ENSG00000091073	-0.0363172	2.3276	0.666253	0.905187	113878	DTX2	protein_coding	protein_coding	7	ensembl_havana	havana
ENSG00000091106	-0.281796	0.456027	0.00813743	0.215893	58484	NLRC4	protein_coding	protein_coding	2	ensembl_havana	havana
ENSG00000091157	-0.0781723	3.43866	0.176176	0.60459	23335	WDR7	protein_coding	protein_coding	18	ensembl_havana	havana
ENSG00000091164	-0.0562728	5.86818	0.228184	0.650734	9352	TXNL1	protein_coding	protein_coding	18	ensembl_havana	ensembl_havana
ENSG00000091262	-0.0310412	2.33881	0.933189	0.984471	368	ABCC6	protein_coding	protein_coding	16	ensembl_havana	ensembl_havana
ENSG00000091317	0.128504	1.82062	0.168377	0.595947	54918	CMTM6	protein_coding	protein_coding	3	ensembl_havana	ensembl_havana
ENSG00000091409	0.205617	4.60335	0.00341054	0.159157	3655	ITGA6	protein_coding	protein_coding	2	ensembl_havana	havana
ENSG00000091436	-0.147997	8.68079	0.0872635	0.485397	51776	MAP3K20	protein_coding	protein_coding	2	ensembl_havana	havana
ENSG00000091482	0.137663	8.07821	0.164361	0.59285	23676	SMPX	protein_coding	protein_coding	X	ensembl_havana	ensembl_havana
ENSG00000091490	0.218841	0.749488	0.0570708	0.417475	23231	SEL1L3	protein_coding	protein_coding	4	ensembl_havana	ensembl_havana
ENSG00000091513	-0.0485398	3.8841	0.568681	0.861458	7018	TF	protein_coding	protein_coding	3	ensembl_havana	havana
ENSG00000091527	-0.000544702	7.43841	0.990895	0.997047	55573	CDV3	protein_coding	protein_coding	3	ensembl_havana	havana
ENSG00000091542	-0.123389	7.93078	0.135932	0.562326	54890	ALKBH5	protein_coding	protein_coding	17	ensembl_havana	havana
ENSG00000091622	0.00567314	0.542068	0.963503	0.990339	83394	PITPNM3	protein_coding	protein_coding	17	ensembl_havana	ensembl_havana
ENSG00000091640	0.109818	6.52272	0.137306	0.563606	9552	SPAG7	protein_coding	protein_coding	17	ensembl_havana	havana
ENSG00000091732	-0.116116	4.30517	0.00305555	0.157364	51530	ZC3HC1	protein_coding	protein_coding	7	ensembl_havana	havana
ENSG00000091879	0.104191	1.08432	0.399091	0.774678	285	ANGPT2	protein_coding	protein_coding	8	ensembl_havana	havana
ENSG00000091947	-0.097579	4.08425	0.149459	0.57454	84336	TMEM101	protein_coding	protein_coding	17	ensembl_havana	ensembl_havana
ENSG00000091986	0.159802	3.84062	0.369817	0.759287	151887	CCDC80	protein_coding	protein_coding	3	ensembl_havana	ensembl_havana
ENSG00000092010	0.0278443	3.88797	0.71419	0.919931	5720	PSME1	protein_coding	protein_coding	14	ensembl_havana	havana
ENSG00000092036	0.0430629	2.7587	0.672308	0.907135	54930	HAUS4	protein_coding	protein_coding	14	ensembl_havana	havana
ENSG00000092054	0.0754003	14.8659	0.626874	0.88556	4625	MYH7	protein_coding	protein_coding	14	ensembl_havana	ensembl_havana
ENSG00000092094	-0.047028	4.37795	0.604075	0.876611	55644	OSGEP	protein_coding	protein_coding	14	ensembl_havana	ensembl_havana
ENSG00000092098	0.0269874	4.59166	0.640447	0.89166	55072	RNF31	protein_coding	protein_coding	14	ensembl_havana	havana
ENSG00000092140	-0.0793416	2.29707	0.27023	0.689033	55632	G2E3	protein_coding	protein_coding	14	ensembl_havana	havana
ENSG00000092148	0.000209968	7.47903	0.997007	0.999016	25831	HECTD1	protein_coding	protein_coding	14	ensembl_havana	ensembl_havana
ENSG00000092199	-0.0233099	6.64932	0.583718	0.869318	3183	HNRNPC	protein_coding	protein_coding	14	ensembl_havana	havana
ENSG00000092201	-0.039964	4.59887	0.363295	0.756494	11198	SUPT16H	protein_coding	protein_coding	14	ensembl_havana	ensembl_havana
ENSG00000092203	-0.0631657	5.66023	0.108072	0.524272	9878	TOX4	protein_coding	protein_coding	14	ensembl_havana	havana
ENSG00000092208	-0.00762524	2.17229	0.924993	0.982928	8487	GEMIN2	protein_coding	protein_coding	14	ensembl_havana	ensembl_havana
ENSG00000092421	0.211142	2.72851	0.0598065	0.424084	57556	SEMA6A	protein_coding	protein_coding	5	ensembl_havana	ensembl_havana
ENSG00000092439	-0.0057266	3.58664	0.92405	0.982928	54822	TRPM7	protein_coding	protein_coding	15	ensembl_havana	havana
ENSG00000092445	0.151749	0.728603	0.10538	0.520108	7301	TYRO3	protein_coding	protein_coding	15	ensembl_havana	havana
ENSG00000092529	-0.1742	9.7909	0.000496371	0.113718	825	CAPN3	protein_coding	protein_coding	15	ensembl_havana	ensembl_havana
ENSG00000092607	-0.0609174	6.98863	0.359411	0.753527	6913	TBX15	protein_coding	protein_coding	1	ensembl_havana	ensembl_havana
ENSG00000092621	0.310815	0.690886	0.0834744	0.477332	26227	PHGDH	protein_coding	protein_coding	1	ensembl_havana	havana
ENSG00000092820	0.0445612	4.0582	0.701236	0.916703	7430	EZR	protein_coding	protein_coding	6	ensembl_havana	ensembl_havana
ENSG00000092841	0.00799611	6.42769	0.924379	0.982928	4637	MYL6	protein_coding	protein_coding	12	ensembl_havana	havana
ENSG00000092847	-0.00347445	4.21261	0.924252	0.982928	26523	AGO1	protein_coding	protein_coding	1	ensembl_havana	havana
ENSG00000092871	0.00918256	3.04996	0.897669	0.974434	117584	RFFL	protein_coding	protein_coding	17	ensembl_havana	ensembl_havana
ENSG00000092929	-0.128091	2.67817	0.363887	0.756958	201294	UNC13D	protein_coding	protein_coding	17	ensembl_havana	havana
ENSG00000092931	-0.144299	4.09806	0.00246916	0.15046	79157	MFSD11	protein_coding	protein_coding	17	ensembl_havana	havana
ENSG00000092964	0.220583	4.02617	6.55981e-05	0.0505043	1808	DPYSL2	protein_coding	protein_coding	8	ensembl_havana	ensembl_havana
ENSG00000092969	-0.0554741	3.2543	0.695287	0.912944	7042	TGFB2	protein_coding	protein_coding	1	ensembl_havana	ensembl_havana
ENSG00000092978	-0.0131982	1.40321	0.867471	0.968585	55105	GPATCH2	protein_coding	protein_coding	1	ensembl_havana	ensembl_havana
ENSG00000093000	-0.00673695	3.29935	0.922752	0.982621	10762	NUP50	protein_coding	protein_coding	22	ensembl_havana	ensembl_havana
ENSG00000093010	-0.0602352	5.1689	0.284716	0.699062	1312	COMT	protein_coding	protein_coding	22	ensembl_havana	havana
ENSG00000093072	0.227509	1.89203	0.0857137	0.481885	51816	ADA2	protein_coding	protein_coding	22	ensembl_havana	havana
ENSG00000093144	0.0824102	4.71881	0.148131	0.573134	55862	ECHDC1	protein_coding	protein_coding	6	ensembl_havana	ensembl_havana
ENSG00000093167	-0.0437365	6.42752	0.577847	0.867281	9209	LRRFIP2	protein_coding	protein_coding	3	ensembl_havana	ensembl_havana
ENSG00000093183	0.0149812	3.66419	0.779626	0.942538	9117	SEC22C	protein_coding	protein_coding	3	ensembl_havana	havana
ENSG00000094631	-0.0261702	5.21898	0.611865	0.879353	10013	HDAC6	protein_coding	protein_coding	X	ensembl_havana	havana
ENSG00000094841	-0.0379409	2.62194	0.536483	0.844871	139596	UPRT	protein_coding	protein_coding	X	ensembl_havana	havana
ENSG00000094880	-0.0357596	3.01192	0.476041	0.820236	8697	CDC23	protein_coding	protein_coding	5	ensembl_havana	ensembl_havana
ENSG00000094914	-0.0289408	4.63781	0.553463	0.852627	8086	AAAS	protein_coding	protein_coding	12	ensembl_havana	havana
ENSG00000094916	-0.103731	4.17288	0.0482556	0.396325	23468	CBX5	protein_coding	protein_coding	12	ensembl_havana	ensembl_havana
ENSG00000094975	0.00669789	2.03058	0.92099	0.982256	51430	SUCO	protein_coding	protein_coding	1	ensembl_havana	havana
ENSG00000095002	-0.00275095	2.95926	0.966098	0.991071	4436	MSH2	protein_coding	protein_coding	2	ensembl_havana	ensembl_havana
ENSG00000095015	0.00101838	1.50406	0.990349	0.996893	4214	MAP3K1	protein_coding	protein_coding	5	ensembl_havana	ensembl_havana
ENSG00000095059	-0.0632971	5.61009	0.235112	0.655882	1725	DHPS	protein_coding	protein_coding	19	ensembl_havana	havana
ENSG00000095139	-0.0506646	4.77151	0.41118	0.782	372	ARCN1	protein_coding	protein_coding	11	ensembl_havana	ensembl_havana
ENSG00000095209	-0.09491	5.99563	0.149796	0.575366	55151	TMEM38B	protein_coding	protein_coding	9	ensembl_havana	havana
ENSG00000095261	-0.0180881	3.07359	0.792313	0.946654	5711	PSMD5	protein_coding	protein_coding	9	ensembl_havana	havana
ENSG00000095303	0.173017	0.7444	0.140185	0.566098	5742	PTGS1	protein_coding	protein_coding	9	ensembl_havana	havana
ENSG00000095319	-0.112716	4.02932	0.0415769	0.377227	23511	NUP188	protein_coding	protein_coding	9	ensembl_havana	ensembl_havana
ENSG00000095370	0.074429	3.17348	0.36165	0.755374	10044	SH2D3C	protein_coding	protein_coding	9	ensembl_havana	ensembl_havana
ENSG00000095380	0.197679	2.47516	0.0181732	0.285185	54187	NANS	protein_coding	protein_coding	9	ensembl_havana	ensembl_havana
ENSG00000095383	0.0151822	1.17751	0.880865	0.970215	55357	TBC1D2	protein_coding	protein_coding	9	ensembl_havana	ensembl_havana
ENSG00000095485	-0.0741685	3.35032	0.177565	0.605891	55280	CWF19L1	protein_coding	protein_coding	10	ensembl_havana	ensembl_havana
ENSG00000095539	0.0240731	1.23145	0.817999	0.954119	57715	SEMA4G	protein_coding	protein_coding	10	ensembl_havana	ensembl_havana
ENSG00000095564	-0.0200481	3.75084	0.737939	0.929531	9044	BTAF1	protein_coding	protein_coding	10	ensembl_havana	ensembl_havana
ENSG00000095574	0.0484713	3.74265	0.438622	0.799835	64376	IKZF5	protein_coding	protein_coding	10	ensembl_havana	havana
ENSG00000095587	-0.00778964	1.116	0.965589	0.990872	7093	TLL2	protein_coding	protein_coding	10	ensembl_havana	ensembl_havana
ENSG00000095637	-0.0227778	7.81137	0.796001	0.947477	10580	SORBS1	protein_coding	protein_coding	10	ensembl_havana	havana
ENSG00000095787	-0.0417104	5.4379	0.403278	0.776183	51322	WAC	protein_coding	protein_coding	10	ensembl_havana	havana
ENSG00000095794	0.0398293	3.36415	0.417556	0.78619	1390	CREM	protein_coding	protein_coding	10	ensembl_havana	havana
ENSG00000095951	-0.0396135	1.6851	0.732303	0.927962	3096	HIVEP1	protein_coding	protein_coding	6	ensembl_havana	havana
ENSG00000096060	0.129624	7.09091	0.675492	0.908624	2289	FKBP5	protein_coding	protein_coding	6	ensembl_havana	havana
ENSG00000096063	0.108293	3.66513	0.189387	0.619163	6732	SRPK1	protein_coding	protein_coding	6	ensembl_havana	ensembl_havana
ENSG00000096070	-0.0551103	4.44811	0.310982	0.716032	27154	BRPF3	protein_coding	protein_coding	6	ensembl_havana	ensembl_havana
ENSG00000096080	0.0257303	4.87571	0.602577	0.87586	55168	MRPS18A	protein_coding	protein_coding	6	ensembl_havana	ensembl_havana
ENSG00000096384	-0.0223599	9.6984	0.575977	0.866032	3326	HSP90AB1	protein_coding	protein_coding	6	ensembl_havana	ensembl
ENSG00000096401	-0.0548305	5.08042	0.315663	0.721723	988	CDC5L	protein_coding	protein_coding	6	ensembl_havana	ensembl_havana
ENSG00000096433	0.129541	2.93333	0.158459	0.587525	3710	ITPR3	protein_coding	protein_coding	6	ensembl_havana	havana
ENSG00000096654	0.05823	1.13012	0.601422	0.875313	7738	ZNF184	protein_coding	protein_coding	6	ensembl_havana	ensembl
ENSG00000096717	-0.126617	3.79544	0.0879687	0.485545	23411	SIRT1	protein_coding	protein_coding	10	ensembl_havana	ensembl_havana
ENSG00000096872	-0.024801	2.25579	0.811763	0.95279	80173	IFT74	protein_coding	protein_coding	9	ensembl_havana	havana
ENSG00000096968	-0.0501354	4.58288	0.703288	0.917447	3717	JAK2	protein_coding	protein_coding	9	ensembl_havana	havana
ENSG00000097007	-0.0404141	4.89923	0.394661	0.772085	25	ABL1	protein_coding	protein_coding	9	ensembl_havana	ensembl_havana
ENSG00000097033	-0.10533	7.08859	0.147461	0.573134	51100	SH3GLB1	protein_coding	protein_coding	1	ensembl_havana	ensembl_havana
ENSG00000099139	0.222875	1.42527	0.0266933	0.322001	5125	PCSK5	protein_coding	protein_coding	9	ensembl_havana	ensembl
ENSG00000099194	0.777903	1.89306	0.143948	0.570413	6319	SCD	protein_coding	protein_coding	10	ensembl_havana	ensembl_havana
ENSG00000099203	-0.0166736	4.59988	0.838118	0.960077	11018	TMED1	protein_coding	protein_coding	19	ensembl_havana	ensembl_havana
ENSG00000099204	-0.102737	5.24568	0.550124	0.851232	3983	ABLIM1	protein_coding	protein_coding	10	ensembl_havana	ensembl_havana
ENSG00000099250	0.24729	5.25567	0.0117413	0.244131	8829	NRP1	protein_coding	protein_coding	10	ensembl_havana	havana
ENSG00000099260	-0.0499943	6.07491	0.468638	0.816055	54873	PALMD	protein_coding	protein_coding	1	ensembl_havana	ensembl_havana
ENSG00000099282	-0.0311643	2.76789	0.812771	0.953141	23555	TSPAN15	protein_coding	protein_coding	10	ensembl_havana	ensembl_havana
ENSG00000099290	-0.0674601	4.43882	0.206938	0.635206	387680	WASHC2A	protein_coding	protein_coding	10	ensembl_havana	ensembl
ENSG00000099308	-0.447344	1.72874	0.00408036	0.164515	23031	MAST3	protein_coding	protein_coding	19	ensembl_havana	havana
ENSG00000099330	-0.0814203	2.14706	0.346006	0.745614	79629	OCEL1	protein_coding	protein_coding	19	ensembl_havana	ensembl_havana
ENSG00000099331	0.0741973	3.58263	0.413571	0.783755	4650	MYO9B	protein_coding	protein_coding	19	ensembl_havana	havana
ENSG00000099337	0.121251	1.36088	0.128172	0.546293	9424	KCNK6	protein_coding	protein_coding	19	ensembl_havana	ensembl_havana
ENSG00000099341	-0.00996978	6.41711	0.841926	0.960618	5714	PSMD8	protein_coding	protein_coding	19	ensembl_havana	havana
ENSG00000099364	-0.0194519	1.65711	0.809791	0.95142	54620	FBXL19	protein_coding	protein_coding	16	ensembl_havana	havana
ENSG00000099377	-0.00757341	1.93086	0.96549	0.990872	80270	HSD3B7	protein_coding	protein_coding	16	ensembl_havana	ensembl_havana
ENSG00000099381	-0.0639191	4.23055	0.325054	0.730114	9739	SETD1A	protein_coding	protein_coding	16	ensembl_havana	havana
ENSG00000099385	0.127099	3.72742	0.039445	0.374008	9274	BCL7C	protein_coding	protein_coding	16	ensembl_havana	ensembl_havana
ENSG00000099622	-0.0657454	7.82806	0.301636	0.710861	1153	CIRBP	protein_coding	protein_coding	19	ensembl_havana	havana
ENSG00000099624	0.0764953	7.7199	0.372555	0.759287	513	ATP5F1D	protein_coding	protein_coding	19	ensembl_havana	ensembl_havana
ENSG00000099783	-0.0900402	6.83964	0.107212	0.522777	4670	HNRNPM	protein_coding	protein_coding	19	ensembl_havana	ensembl_havana
ENSG00000099785	0.0772159	5.06256	0.259649	0.680462	51257	MARCHF2	protein_coding	protein_coding	19	ensembl_havana	ensembl_havana
ENSG00000099800	0.0127325	5.0179	0.886208	0.970571	26517	TIMM13	protein_coding	protein_coding	19	ensembl_havana	ensembl_havana
ENSG00000099804	0.0564513	5.75942	0.344272	0.745366	997	CDC34	protein_coding	protein_coding	19	ensembl_havana	ensembl_havana
ENSG00000099810	-0.0502804	3.20362	0.475618	0.819896	4507	MTAP	protein_coding	protein_coding	9	ensembl_havana	ensembl_havana
ENSG00000099814	0.0583981	2.55049	0.60012	0.875106	283638	CEP170B	protein_coding	protein_coding	14	ensembl_havana	havana
ENSG00000099817	0.00800159	6.05979	0.86219	0.966915	5434	POLR2E	protein_coding	protein_coding	19	ensembl_havana	ensembl_havana
ENSG00000099821	0.0594611	5.51438	0.469535	0.816769	5442	POLRMT	protein_coding	protein_coding	19	ensembl_havana	ensembl_havana
ENSG00000099864	0.146582	2.63808	0.0823833	0.473572	5064	PALM	protein_coding	protein_coding	19	ensembl_havana	ensembl_havana
ENSG00000099889	-0.255756	4.65803	0.0310668	0.334961	421	ARVCF	protein_coding	protein_coding	22	ensembl_havana	ensembl_havana
ENSG00000099899	-0.136765	4.16472	0.0130636	0.256588	27037	TRMT2A	protein_coding	protein_coding	22	ensembl_havana	havana
ENSG00000099904	-0.0430779	4.08048	0.649798	0.896224	29801	ZDHHC8	protein_coding	protein_coding	22	ensembl_havana	havana
ENSG00000099910	0.0425405	4.04264	0.411989	0.782714	84861	KLHL22	protein_coding	protein_coding	22	ensembl_havana	ensembl_havana
ENSG00000099917	-0.0329546	4.89382	0.551594	0.85211	51586	MED15	protein_coding	protein_coding	22	ensembl_havana	havana
ENSG00000099940	-0.00945632	4.28249	0.827014	0.95655	9342	SNAP29	protein_coding	protein_coding	22	ensembl_havana	ensembl_havana
ENSG00000099942	-0.152679	6.31497	0.000295302	0.0919653	1399	CRKL	protein_coding	protein_coding	22	ensembl_havana	ensembl_havana
ENSG00000099954	-0.166547	5.30749	0.00864433	0.217348	27443	CECR2	protein_coding	protein_coding	22	ensembl_havana	havana
ENSG00000099956	-0.254647	1.76088	0.0366913	0.361743	6598	SMARCB1	protein_coding	protein_coding	22	ensembl_havana	havana
ENSG00000099991	0.0592726	4.07133	0.411243	0.782	23523	CABIN1	protein_coding	protein_coding	22	ensembl_havana	havana
ENSG00000099992	0.245258	1.26808	0.0522349	0.410141	83874	TBC1D10A	protein_coding	protein_coding	22	ensembl_havana	havana
ENSG00000099995	-0.0696086	5.23757	0.172905	0.601727	10291	SF3A1	protein_coding	protein_coding	22	ensembl_havana	ensembl_havana
ENSG00000099998	0.439239	2.59037	0.00613616	0.191713	2687	GGT5	protein_coding	protein_coding	22	ensembl_havana	ensembl_havana
ENSG00000100014	-0.0436687	4.3942	0.349976	0.74759	23384	SPECC1L	protein_coding	protein_coding	22	ensembl_havana	ensembl
ENSG00000100027	-0.127755	3.14244	0.415474	0.784987	29799	YPEL1	protein_coding	protein_coding	22	ensembl_havana	ensembl_havana
ENSG00000100029	-0.0600061	4.11293	0.217471	0.645486	23481	PES1	protein_coding	protein_coding	22	ensembl_havana	ensembl_havana
ENSG00000100030	-0.0656276	5.75233	0.267907	0.687302	5594	MAPK1	protein_coding	protein_coding	22	ensembl_havana	ensembl_havana
ENSG00000100031	-0.204374	0.755305	0.1245	0.540835	2678	GGT1	protein_coding	protein_coding	22	ensembl_havana	havana
ENSG00000100033	0.72627	2.6783	0.031497	0.336526	5625	PRODH	protein_coding	protein_coding	22	ensembl_havana	ensembl
ENSG00000100034	-0.0169031	4.25255	0.794252	0.947387	9647	PPM1F	protein_coding	protein_coding	22	ensembl_havana	ensembl_havana
ENSG00000100036	-0.247246	3.01781	0.0110902	0.238604	339665	SLC35E4	protein_coding	protein_coding	22	ensembl_havana	ensembl_havana
ENSG00000100038	0.0396419	3.40528	0.387353	0.768119	8940	TOP3B	protein_coding	protein_coding	22	ensembl_havana	havana
ENSG00000100056	-0.044703	3.03007	0.317434	0.723669	8220	ESS2	protein_coding	protein_coding	22	ensembl_havana	ensembl_havana
ENSG00000100060	0.216597	1.7382	0.0175987	0.283168	4242	MFNG	protein_coding	protein_coding	22	ensembl_havana	ensembl_havana
ENSG00000100075	-0.039122	2.5292	0.759092	0.934794	6576	SLC25A1	protein_coding	protein_coding	22	ensembl_havana	ensembl_havana
ENSG00000100077	0.0341014	0.977415	0.787815	0.944998	157	GRK3	protein_coding	protein_coding	22	ensembl_havana	ensembl_havana
ENSG00000100083	-0.054006	5.00693	0.245176	0.666371	26088	GGA1	protein_coding	protein_coding	22	ensembl_havana	havana
ENSG00000100084	-0.107142	3.77404	0.03379	0.347654	7290	HIRA	protein_coding	protein_coding	22	ensembl_havana	havana
ENSG00000100097	-0.102623	6.99056	0.300233	0.709807	3956	LGALS1	protein_coding	protein_coding	22	ensembl_havana	ensembl_havana
ENSG00000100104	-0.00333083	4.67925	0.951764	0.988374	402055	SRRD	protein_coding	protein_coding	22	ensembl_havana	ensembl_havana
ENSG00000100105	-0.020002	3.62976	0.799626	0.949239	23598	PATZ1	protein_coding	protein_coding	22	ensembl_havana	ensembl_havana
ENSG00000100106	-0.00170521	4.20653	0.97476	0.993446	11078	TRIOBP	protein_coding	protein_coding	22	ensembl_havana	ensembl_havana
ENSG00000100109	-0.0229619	5.01864	0.809021	0.95142	24144	TFIP11	protein_coding	protein_coding	22	ensembl_havana	ensembl
ENSG00000100116	0.0666839	3.25784	0.478474	0.821682	23464	GCAT	protein_coding	protein_coding	22	ensembl_havana	ensembl_havana
ENSG00000100124	-0.059553	2.97337	0.441209	0.800926	129138	ANKRD54	protein_coding	protein_coding	22	ensembl_havana	ensembl_havana
ENSG00000100129	-0.0464272	7.83782	0.262116	0.683325	51386	EIF3L	protein_coding	protein_coding	22	ensembl_havana	havana
ENSG00000100138	0.0195919	6.03713	0.661212	0.901305	4809	SNU13	protein_coding	protein_coding	22	ensembl_havana	ensembl_havana
ENSG00000100139	0.0833836	3.39884	0.174296	0.603063	85377	MICALL1	protein_coding	protein_coding	22	ensembl_havana	havana
ENSG00000100147	-0.242119	2.3021	0.0119219	0.245412	79879	CCDC134	protein_coding	protein_coding	22	ensembl_havana	havana
ENSG00000100150	-0.0597441	2.7903	0.360346	0.754649	9681	DEPDC5	protein_coding	protein_coding	22	ensembl_havana	ensembl_havana
ENSG00000100151	-0.118037	4.31856	0.0930939	0.496483	9463	PICK1	protein_coding	protein_coding	22	ensembl_havana	havana
ENSG00000100154	-0.126722	3.5796	0.0353789	0.355105	23331	TTC28	protein_coding	protein_coding	22	ensembl_havana	havana
ENSG00000100201	-0.111211	8.07838	0.0322552	0.340392	10521	DDX17	protein_coding	protein_coding	22	ensembl_havana	ensembl_havana
ENSG00000100207	0.263292	1.05165	0.505372	0.832252	6942	TCF20	protein_coding	protein_coding	22	ensembl_havana	havana
ENSG00000100209	0.129821	1.98789	0.078065	0.465565	150274	HSCB	protein_coding	protein_coding	22	ensembl_havana	ensembl_havana
ENSG00000100216	0.0922566	4.44966	0.133692	0.557738	56993	TOMM22	protein_coding	protein_coding	22	ensembl_havana	ensembl_havana
ENSG00000100219	-0.0891449	3.96758	0.207387	0.635749	7494	XBP1	protein_coding	protein_coding	22	ensembl_havana	havana
ENSG00000100220	0.00288591	5.06051	0.947372	0.98692	51493	RTCB	protein_coding	protein_coding	22	ensembl_havana	ensembl_havana
ENSG00000100221	-0.0244986	3.66851	0.599968	0.875106	9929	JOSD1	protein_coding	protein_coding	22	ensembl_havana	ensembl_havana
ENSG00000100226	-0.0791999	4.35058	0.141446	0.567287	9567	GTPBP1	protein_coding	protein_coding	22	ensembl_havana	havana
ENSG00000100234	0.300365	6.89753	0.00202879	0.141633	7078	TIMP3	protein_coding	protein_coding	22	ensembl_havana	ensembl_havana
ENSG00000100239	-0.0479452	6.08164	0.309751	0.716032	9701	PPP6R2	protein_coding	protein_coding	22	ensembl_havana	havana
ENSG00000100242	0.0479231	5.98355	0.582815	0.868765	25777	SUN2	protein_coding	protein_coding	22	ensembl_havana	havana
ENSG00000100243	-0.131216	6.31154	0.0442906	0.384515	1727	CYB5R3	protein_coding	protein_coding	22	ensembl_havana	havana
ENSG00000100246	0.0557326	1.33261	0.455028	0.808961	10126	DNAL4	protein_coding	protein_coding	22	ensembl_havana	ensembl_havana
ENSG00000100258	0.0105977	4.10929	0.883074	0.970215	91289	LMF2	protein_coding	protein_coding	22	ensembl_havana	ensembl_havana
ENSG00000100263	0.0683065	2.97807	0.362931	0.756494	25807	RHBDD3	protein_coding	protein_coding	22	ensembl_havana	ensembl_havana
ENSG00000100271	0.201481	0.875135	0.0748331	0.45896	25809	TTLL1	protein_coding	protein_coding	22	ensembl_havana	ensembl_havana
ENSG00000100281	0.0272189	2.86606	0.629939	0.88644	10042	HMGXB4	protein_coding	protein_coding	22	ensembl_havana	havana
ENSG00000100284	0.0317376	6.62457	0.690951	0.912732	10043	TOM1	protein_coding	protein_coding	22	ensembl_havana	havana
ENSG00000100292	-0.148922	2.47622	0.505567	0.832252	3162	HMOX1	protein_coding	protein_coding	22	ensembl_havana	havana
ENSG00000100294	0.0908472	3.17783	0.119597	0.535884	27349	MCAT	protein_coding	protein_coding	22	ensembl_havana	ensembl_havana
ENSG00000100296	0.0830433	4.52671	0.11844	0.534372	8563	THOC5	protein_coding	protein_coding	22	ensembl_havana	ensembl_havana
ENSG00000100300	0.162617	4.10602	0.0759188	0.463776	706	TSPO	protein_coding	protein_coding	22	ensembl_havana	ensembl_havana
ENSG00000100302	0.0501009	3.62701	0.678153	0.908624	23551	RASD2	protein_coding	protein_coding	22	ensembl_havana	ensembl_havana
ENSG00000100304	0.0105257	3.01547	0.885655	0.970442	23170	TTLL12	protein_coding	protein_coding	22	ensembl_havana	ensembl_havana
ENSG00000100311	0.153646	3.44266	0.0449819	0.386698	5155	PDGFB	protein_coding	protein_coding	22	ensembl_havana	ensembl_havana
ENSG00000100316	0.107961	6.52059	0.212698	0.640356	6122	RPL3	protein_coding	protein_coding	22	ensembl_havana	havana
ENSG00000100319	0.0495961	3.27893	0.472281	0.817297	55954	ZMAT5	protein_coding	protein_coding	22	ensembl_havana	ensembl_havana
ENSG00000100320	-0.174057	6.66523	0.108644	0.524272	23543	RBFOX2	protein_coding	protein_coding	22	ensembl_havana	havana
ENSG00000100321	0.105242	4.31267	0.0714761	0.453158	9145	SYNGR1	protein_coding	protein_coding	22	ensembl_havana	ensembl_havana
ENSG00000100325	0.0366106	5.00047	0.49556	0.829331	84164	ASCC2	protein_coding	protein_coding	22	ensembl_havana	ensembl
ENSG00000100330	-0.078866	5.9918	0.14382	0.570413	8897	MTMR3	protein_coding	protein_coding	22	ensembl_havana	ensembl_havana
ENSG00000100342	0.250469	2.4101	0.0149768	0.271206	8542	APOL1	protein_coding	protein_coding	22	ensembl_havana	ensembl_havana
ENSG00000100345	0.126204	6.9717	0.156124	0.585155	4627	MYH9	protein_coding	protein_coding	22	ensembl_havana	ensembl_havana
ENSG00000100347	0.0599314	6.78031	0.289534	0.702721	25813	SAMM50	protein_coding	protein_coding	22	ensembl_havana	ensembl_havana
ENSG00000100348	0.0187696	6.20451	0.788983	0.945704	25828	TXN2	protein_coding	protein_coding	22	ensembl_havana	havana
ENSG00000100350	-0.0321064	3.17239	0.690429	0.91217	80020	FOXRED2	protein_coding	protein_coding	22	ensembl_havana	havana
ENSG00000100353	-0.0135224	5.83465	0.700911	0.916691	8664	EIF3D	protein_coding	protein_coding	22	ensembl_havana	ensembl_havana
ENSG00000100354	0.0253459	4.46078	0.731833	0.927962	23112	TNRC6B	protein_coding	protein_coding	22	ensembl_havana	ensembl_havana
ENSG00000100359	-0.0876085	5.13213	0.148145	0.573134	27352	SGSM3	protein_coding	protein_coding	22	ensembl_havana	havana
ENSG00000100360	0.0990853	3.40754	0.115158	0.533386	11020	IFT27	protein_coding	protein_coding	22	ensembl_havana	havana
ENSG00000100364	-0.118003	4.94918	0.365811	0.757706	23313	KIAA0930	protein_coding	protein_coding	22	ensembl_havana	ensembl_havana
ENSG00000100373	-0.0096242	3.01229	0.960525	0.990339	7380	UPK3A	protein_coding	protein_coding	22	ensembl_havana	ensembl_havana
ENSG00000100380	-0.115573	7.93258	0.0215205	0.303008	6767	ST13	protein_coding	protein_coding	22	ensembl_havana	ensembl_havana
ENSG00000100393	-0.0817867	5.0153	0.293844	0.704951	2033	EP300	protein_coding	protein_coding	22	ensembl_havana	havana
ENSG00000100399	-0.0928064	0.505704	0.453877	0.808531	150356	CHADL	protein_coding	protein_coding	22	ensembl_havana	havana
ENSG00000100401	-0.0533853	4.58801	0.373785	0.7595	5905	RANGAP1	protein_coding	protein_coding	22	ensembl_havana	ensembl_havana
ENSG00000100403	0.00862572	5.29326	0.840903	0.960427	23264	ZC3H7B	protein_coding	protein_coding	22	ensembl_havana	ensembl_havana
ENSG00000100410	-0.00908757	2.94067	0.879495	0.969953	84844	PHF5A	protein_coding	protein_coding	22	ensembl_havana	ensembl_havana
ENSG00000100412	0.068668	9.28878	0.218548	0.645559	50	ACO2	protein_coding	protein_coding	22	ensembl_havana	havana
ENSG00000100413	-0.0813159	4.24386	0.205154	0.63449	171568	POLR3H	protein_coding	protein_coding	22	ensembl_havana	ensembl_havana
ENSG00000100417	0.153268	2.47812	0.0254115	0.314964	5372	PMM1	protein_coding	protein_coding	22	ensembl_havana	ensembl_havana
ENSG00000100418	0.0731715	3.86307	0.150182	0.575662	27351	DESI1	protein_coding	protein_coding	22	ensembl_havana	ensembl_havana
ENSG00000100422	-0.0311164	3.87676	0.661785	0.901696	64781	CERK	protein_coding	protein_coding	22	ensembl_havana	ensembl_havana
ENSG00000100426	-0.0643803	2.84859	0.276186	0.692036	9889	ZBED4	protein_coding	protein_coding	22	ensembl_havana	ensembl_havana
ENSG00000100439	-0.0129372	3.48868	0.884074	0.970215	63874	ABHD4	protein_coding	protein_coding	14	ensembl_havana	ensembl_havana
ENSG00000100441	-0.120991	4.86089	0.0966075	0.50318	23351	KHNYN	protein_coding	protein_coding	14	ensembl_havana	havana
ENSG00000100442	-0.00905545	7.37194	0.895719	0.973753	2287	FKBP3	protein_coding	protein_coding	14	ensembl_havana	ensembl_havana
ENSG00000100461	-0.100516	4.38287	0.13262	0.554984	55147	RBM23	protein_coding	protein_coding	14	ensembl_havana	ensembl_havana
ENSG00000100462	-0.0263559	4.78615	0.476616	0.820569	10419	PRMT5	protein_coding	protein_coding	14	ensembl_havana	ensembl_havana
ENSG00000100478	0.00723955	2.81324	0.894714	0.973008	11154	AP4S1	protein_coding	protein_coding	14	ensembl_havana	havana
ENSG00000100485	-0.080296	6.03759	0.392949	0.771278	6655	SOS2	protein_coding	protein_coding	14	ensembl_havana	ensembl_havana
ENSG00000100490	-0.0933122	2.61323	0.273586	0.68961	8814	CDKL1	protein_coding	protein_coding	14	ensembl_havana	ensembl_havana
ENSG00000100503	-0.0972734	3.77977	0.361732	0.755374	51199	NIN	protein_coding	protein_coding	14	ensembl_havana	havana
ENSG00000100504	-0.0263939	1.09644	0.876494	0.969386	5836	PYGL	protein_coding	protein_coding	14	ensembl_havana	havana
ENSG00000100519	-0.101732	5.78836	0.102855	0.515914	5706	PSMC6	protein_coding	protein_coding	14	ensembl_havana	havana
ENSG00000100522	-0.0267574	3.50924	0.683723	0.910526	64841	GNPNAT1	protein_coding	protein_coding	14	ensembl_havana	ensembl_havana
ENSG00000100523	0.0151338	2.60413	0.831111	0.957882	80821	DDHD1	protein_coding	protein_coding	14	ensembl_havana	ensembl_havana
ENSG00000100528	0.0463399	4.27651	0.379374	0.764821	10175	CNIH1	protein_coding	protein_coding	14	ensembl_havana	ensembl_havana
ENSG00000100564	0.0151306	3.23298	0.77231	0.940005	5283	PIGH	protein_coding	protein_coding	14	ensembl_havana	havana
ENSG00000100567	-0.0165541	5.36161	0.785171	0.944279	5684	PSMA3	protein_coding	protein_coding	14	ensembl_havana	ensembl_havana
ENSG00000100568	0.0719984	5.6278	0.147507	0.573134	10490	VTI1B	protein_coding	protein_coding	14	ensembl_havana	ensembl_havana
ENSG00000100575	0.000516195	3.19538	0.991945	0.997254	26520	TIMM9	protein_coding	protein_coding	14	ensembl_havana	havana
ENSG00000100577	-0.0797115	4.13257	0.272408	0.689418	2954	GSTZ1	protein_coding	protein_coding	14	ensembl_havana	havana
ENSG00000100578	-0.0713318	3.06561	0.273179	0.689599	9786	KIAA0586	protein_coding	protein_coding	14	ensembl_havana	ensembl_havana
ENSG00000100580	-0.0772613	1.99645	0.398249	0.774601	283578	TMED8	protein_coding	protein_coding	14	ensembl_havana	ensembl_havana
ENSG00000100591	0.0331711	5.7758	0.580514	0.867562	10598	AHSA1	protein_coding	protein_coding	14	ensembl_havana	havana
ENSG00000100596	0.132003	2.52467	0.036136	0.360729	9517	SPTLC2	protein_coding	protein_coding	14	ensembl_havana	ensembl_havana
ENSG00000100599	0.302621	1.89918	0.0820629	0.473572	79890	RIN3	protein_coding	protein_coding	14	ensembl_havana	ensembl_havana
ENSG00000100600	0.053142	4.26602	0.295415	0.705843	5641	LGMN	protein_coding	protein_coding	14	ensembl_havana	havana
ENSG00000100601	-0.0602442	2.58647	0.321619	0.726906	8846	ALKBH1	protein_coding	protein_coding	14	ensembl_havana	ensembl_havana
ENSG00000100603	-0.0101796	4.58404	0.816754	0.95409	22938	SNW1	protein_coding	protein_coding	14	ensembl_havana	ensembl_havana
ENSG00000100605	0.11032	3.25968	0.219121	0.645559	3705	ITPK1	protein_coding	protein_coding	14	ensembl_havana	ensembl_havana
ENSG00000100612	-0.0779848	6.12279	0.197241	0.626894	51635	DHRS7	protein_coding	protein_coding	14	ensembl_havana	havana
ENSG00000100614	0.0125651	6.69856	0.796914	0.947806	5494	PPM1A	protein_coding	protein_coding	14	ensembl_havana	ensembl_havana
ENSG00000100625	0.0592755	4.68914	0.521709	0.837733	51804	SIX4	protein_coding	protein_coding	14	ensembl_havana	ensembl_havana
ENSG00000100628	-0.20756	8.30443	0.120511	0.535896	51676	ASB2	protein_coding	protein_coding	14	ensembl_havana	havana
ENSG00000100632	-0.0105397	4.29538	0.862193	0.966915	2079	ERH	protein_coding	protein_coding	14	ensembl_havana	ensembl_havana
ENSG00000100647	-0.0875353	3.5341	0.143135	0.569415	9766	SUSD6	protein_coding	protein_coding	14	ensembl_havana	ensembl_havana
ENSG00000100650	-0.0757031	7.3354	0.174798	0.603063	6430	SRSF5	protein_coding	protein_coding	14	ensembl_havana	havana
ENSG00000100678	-0.144228	4.58241	0.152961	0.579003	6547	SLC8A3	protein_coding	protein_coding	14	ensembl_havana	ensembl_havana
ENSG00000100697	-0.103321	5.02561	0.0617787	0.427786	23405	DICER1	protein_coding	protein_coding	14	ensembl_havana	havana
ENSG00000100711	0.0277693	4.05304	0.595497	0.872986	79038	ZFYVE21	protein_coding	protein_coding	14	ensembl_havana	ensembl_havana
ENSG00000100714	0.039715	6.09572	0.348576	0.74759	4522	MTHFD1	protein_coding	protein_coding	14	ensembl_havana	havana
ENSG00000100722	-0.0659636	4.22181	0.25409	0.675131	79882	ZC3H14	protein_coding	protein_coding	14	ensembl_havana	ensembl_havana
ENSG00000100744	-0.0048495	2.40904	0.957671	0.990284	51527	GSKIP	protein_coding	protein_coding	14	ensembl_havana	ensembl_havana
ENSG00000100749	0.0539999	1.44427	0.46786	0.815661	7443	VRK1	protein_coding	protein_coding	14	ensembl_havana	havana
ENSG00000100764	-0.0282921	6.57495	0.520537	0.837733	5700	PSMC1	protein_coding	protein_coding	14	ensembl_havana	ensembl_havana
ENSG00000100767	0.0061912	1.05242	0.957855	0.990284	89932	PAPLN	protein_coding	protein_coding	14	ensembl_havana	ensembl_havana
ENSG00000100784	-0.052544	3.26898	0.619377	0.882455	9252	RPS6KA5	protein_coding	protein_coding	14	ensembl_havana	ensembl_havana
ENSG00000100796	-0.0242206	4.7121	0.580207	0.867562	55671	PPP4R3A	protein_coding	protein_coding	14	ensembl_havana	ensembl_havana
ENSG00000100802	0.0479511	1.86475	0.50167	0.83186	60686	C14orf93	protein_coding	protein_coding	14	ensembl_havana	ensembl_havana
ENSG00000100804	-0.0453556	6.39109	0.370827	0.759287	5693	PSMB5	protein_coding	protein_coding	14	ensembl_havana	havana
ENSG00000100811	-0.0576571	5.54888	0.159568	0.58803	7528	YY1	protein_coding	protein_coding	14	ensembl_havana	havana
ENSG00000100813	-0.00739264	6.07001	0.887574	0.970788	22985	ACIN1	protein_coding	protein_coding	14	ensembl_havana	havana
ENSG00000100814	0.122901	4.61028	0.102646	0.515414	57820	CCNB1IP1	protein_coding	protein_coding	14	ensembl_havana	havana
ENSG00000100815	0.0412702	4.40377	0.480584	0.822126	9321	TRIP11	protein_coding	protein_coding	14	ensembl_havana	ensembl_havana
ENSG00000100823	0.00135435	5.49652	0.97438	0.993446	328	APEX1	protein_coding	protein_coding	14	ensembl_havana	havana
ENSG00000100836	-0.0572444	6.14972	0.160696	0.588684	8106	PABPN1	protein_coding	protein_coding	14	ensembl_havana	ensembl_havana
ENSG00000100842	0.233703	1.32858	0.0244964	0.312163	10278	EFS	protein_coding	protein_coding	14	ensembl_havana	ensembl
ENSG00000100852	-0.0675	4.01943	0.225446	0.648856	394	ARHGAP5	protein_coding	protein_coding	14	ensembl_havana	havana
ENSG00000100883	-0.0463528	4.54224	0.393814	0.771755	6729	SRP54	protein_coding	protein_coding	14	ensembl_havana	havana
ENSG00000100888	-0.0527671	4.39707	0.311337	0.716032	57680	CHD8	protein_coding	protein_coding	14	ensembl_havana	ensembl_havana
ENSG00000100890	0.0819489	3.06747	0.239867	0.661088	9692	PRORP	protein_coding	protein_coding	14	ensembl_havana	havana
ENSG00000100897	0.104697	5.60966	0.241731	0.662956	80344	DCAF11	protein_coding	protein_coding	14	ensembl_havana	havana
ENSG00000100902	-0.0322232	6.07243	0.650033	0.89633	5687	PSMA6	protein_coding	protein_coding	14	ensembl_havana	ensembl_havana
ENSG00000100916	-0.115939	3.3465	0.177524	0.605891	84312	BRMS1L	protein_coding	protein_coding	14	ensembl_havana	ensembl_havana
ENSG00000100926	-0.0255345	2.35068	0.647936	0.895355	10548	TM9SF1	protein_coding	protein_coding	14	ensembl_havana	havana
ENSG00000100938	-0.0806312	3.4978	0.239518	0.660897	51292	GMPR2	protein_coding	protein_coding	14	ensembl_havana	ensembl_havana
ENSG00000100941	-0.0600079	5.41602	0.254158	0.675131	5411	PNN	protein_coding	protein_coding	14	ensembl_havana	havana
ENSG00000100979	0.0802463	2.15206	0.591524	0.870919	5360	PLTP	protein_coding	protein_coding	20	ensembl_havana	ensembl_havana
ENSG00000100982	-0.0503431	5.08861	0.219261	0.645559	63935	PCIF1	protein_coding	protein_coding	20	ensembl_havana	ensembl_havana
ENSG00000100983	-0.029047	3.71079	0.633108	0.888382	2937	GSS	protein_coding	protein_coding	20	ensembl_havana	ensembl_havana
ENSG00000100991	-0.0939291	5.80404	0.0224785	0.308565	26133	TRPC4AP	protein_coding	protein_coding	20	ensembl_havana	ensembl_havana
ENSG00000100994	0.0572361	3.82378	0.538459	0.84537	5834	PYGB	protein_coding	protein_coding	20	ensembl_havana	ensembl_havana
ENSG00000101000	0.391045	0.899555	0.00496666	0.181243	10544	PROCR	protein_coding	protein_coding	20	ensembl_havana	ensembl_havana
ENSG00000101040	-0.0256034	3.99419	0.776822	0.941014	23613	ZMYND8	protein_coding	protein_coding	20	ensembl_havana	havana
ENSG00000101052	0.021937	1.11421	0.792113	0.946654	51098	IFT52	protein_coding	protein_coding	20	ensembl_havana	ensembl_havana
ENSG00000101079	0.0316354	3.93809	0.675243	0.908624	57446	NDRG3	protein_coding	protein_coding	20	ensembl_havana	ensembl_havana
ENSG00000101084	0.0222985	5.34386	0.75582	0.933865	55969	RAB5IF	protein_coding	protein_coding	20	ensembl_havana	havana
ENSG00000101096	-0.311472	2.52148	0.0139691	0.265131	4773	NFATC2	protein_coding	protein_coding	20	ensembl_havana	ensembl_havana
ENSG00000101126	-0.0731988	5.11253	0.181038	0.611276	23394	ADNP	protein_coding	protein_coding	20	ensembl_havana	havana
ENSG00000101132	0.0564867	3.2458	0.426291	0.792583	5203	PFDN4	protein_coding	protein_coding	20	ensembl_havana	ensembl_havana
ENSG00000101134	0.114846	4.6924	0.201036	0.630534	55816	DOK5	protein_coding	protein_coding	20	ensembl_havana	ensembl_havana
ENSG00000101146	-0.0272615	2.88836	0.521659	0.837733	8480	RAE1	protein_coding	protein_coding	20	ensembl_havana	havana
ENSG00000101150	-0.0298904	5.38644	0.402806	0.77615	7165	TPD52L2	protein_coding	protein_coding	20	ensembl_havana	ensembl
ENSG00000101152	-0.0121607	4.73661	0.768055	0.938947	80331	DNAJC5	protein_coding	protein_coding	20	ensembl_havana	ensembl_havana
ENSG00000101158	-0.12671	5.0564	0.0229163	0.308565	51497	NELFCD	protein_coding	protein_coding	20	ensembl_havana	ensembl
ENSG00000101160	-0.00272102	5.00272	0.957661	0.990284	1522	CTSZ	protein_coding	protein_coding	20	ensembl_havana	havana
ENSG00000101161	-0.0717621	5.98611	0.0421559	0.378481	24148	PRPF6	protein_coding	protein_coding	20	ensembl_havana	ensembl_havana
ENSG00000101166	0.0845753	3.52382	0.216692	0.644819	51012	PRELID3B	protein_coding	protein_coding	20	ensembl_havana	ensembl_havana
ENSG00000101182	0.0897915	7.08413	0.0457905	0.387551	5688	PSMA7	protein_coding	protein_coding	20	ensembl_havana	havana
ENSG00000101187	0.304264	1.05522	0.0234454	0.308565	28231	SLCO4A1	protein_coding	protein_coding	20	ensembl_havana	ensembl_havana
ENSG00000101189	0.034217	2.8034	0.517414	0.836656	55257	MRGBP	protein_coding	protein_coding	20	ensembl_havana	ensembl_havana
ENSG00000101190	-0.040599	2.10972	0.568822	0.861533	10732	TCFL5	protein_coding	protein_coding	20	ensembl_havana	ensembl_havana
ENSG00000101191	-0.0685328	5.01017	0.223668	0.648116	11083	DIDO1	protein_coding	protein_coding	20	ensembl_havana	ensembl
ENSG00000101193	-0.0625133	4.23625	0.0910427	0.492044	54994	GID8	protein_coding	protein_coding	20	ensembl_havana	ensembl_havana
ENSG00000101199	-0.125188	5.24778	0.025863	0.31642	55738	ARFGAP1	protein_coding	protein_coding	20	ensembl_havana	ensembl
ENSG00000101216	-0.118624	3.04749	0.182724	0.612863	26205	GMEB2	protein_coding	protein_coding	20	ensembl_havana	havana
ENSG00000101220	0.0907856	3.04951	0.287768	0.700508	54976	ADISSP	protein_coding	protein_coding	20	ensembl_havana	havana
ENSG00000101224	0.102629	2.64797	0.217474	0.645486	994	CDC25B	protein_coding	protein_coding	20	ensembl_havana	ensembl
ENSG00000101246	0.0103366	4.56077	0.866561	0.96799	10139	ARFRP1	protein_coding	protein_coding	20	ensembl_havana	havana
ENSG00000101266	-0.0250031	6.44525	0.500617	0.831051	1457	CSNK2A1	protein_coding	protein_coding	20	ensembl_havana	ensembl_havana
ENSG00000101294	-0.0456913	3.82444	0.40454	0.776759	81502	HM13	protein_coding	protein_coding	20	ensembl_havana	ensembl_havana
ENSG00000101298	-0.178354	2.48747	0.160504	0.588684	9751	SNPH	protein_coding	protein_coding	20	ensembl_havana	havana
ENSG00000101306	-0.437699	8.89414	0.00344202	0.159157	85366	MYLK2	protein_coding	protein_coding	20	ensembl_havana	havana
ENSG00000101310	-0.0672304	1.43757	0.383455	0.768113	10483	SEC23B	protein_coding	protein_coding	20	ensembl_havana	ensembl_havana
ENSG00000101331	0.0916714	2.03339	0.364275	0.756958	140706	CCM2L	protein_coding	protein_coding	20	ensembl_havana	havana
ENSG00000101333	0.160869	2.24111	0.178017	0.606993	5332	PLCB4	protein_coding	protein_coding	20	ensembl_havana	ensembl_havana
ENSG00000101335	0.345104	5.33195	0.0147086	0.271206	10398	MYL9	protein_coding	protein_coding	20	ensembl_havana	ensembl_havana
ENSG00000101337	-0.0778044	4.57066	0.125217	0.541692	9777	TM9SF4	protein_coding	protein_coding	20	ensembl_havana	ensembl_havana
ENSG00000101343	-0.147947	4.04711	0.00149264	0.129339	51340	CRNKL1	protein_coding	protein_coding	20	ensembl_havana	havana
ENSG00000101347	0.00612825	3.92155	0.943062	0.98565	25939	SAMHD1	protein_coding	protein_coding	20	ensembl_havana	ensembl_havana
ENSG00000101350	0.0405502	2.07183	0.521511	0.837733	9371	KIF3B	protein_coding	protein_coding	20	ensembl_havana	ensembl_havana
ENSG00000101353	0.0374023	2.46947	0.494484	0.828527	140699	MROH8	protein_coding	protein_coding	20	ensembl_havana	havana
ENSG00000101361	-0.0401909	4.94469	0.474112	0.818656	10528	NOP56	protein_coding	protein_coding	20	ensembl_havana	ensembl_havana
ENSG00000101363	0.0744746	2.49442	0.219031	0.645559	63905	MANBAL	protein_coding	protein_coding	20	ensembl_havana	ensembl_havana
ENSG00000101367	-0.0497543	4.26584	0.317155	0.723558	22919	MAPRE1	protein_coding	protein_coding	20	ensembl_havana	ensembl_havana
ENSG00000101384	0.231433	3.66203	0.0174031	0.282054	182	JAG1	protein_coding	protein_coding	20	ensembl_havana	ensembl_havana
ENSG00000101391	-0.0645582	4.18008	0.0918325	0.493378	51654	CDK5RAP1	protein_coding	protein_coding	20	ensembl_havana	havana
ENSG00000101400	-0.00992683	7.93052	0.871826	0.969055	6640	SNTA1	protein_coding	protein_coding	20	ensembl_havana	ensembl_havana
ENSG00000101407	0.00494384	3.40248	0.922149	0.982538	9675	TTI1	protein_coding	protein_coding	20	ensembl_havana	havana
ENSG00000101417	0.03414	3.10757	0.505203	0.832252	11264	PXMP4	protein_coding	protein_coding	20	ensembl_havana	ensembl_havana
ENSG00000101421	0.0675473	6.46009	0.0936043	0.497194	128866	CHMP4B	protein_coding	protein_coding	20	ensembl_havana	ensembl_havana
ENSG00000101439	0.0904039	6.62891	0.443608	0.802978	1471	CST3	protein_coding	protein_coding	20	ensembl_havana	ensembl_havana
ENSG00000101442	-0.0661472	2.09052	0.312274	0.716751	79913	ACTR5	protein_coding	protein_coding	20	ensembl_havana	ensembl_havana
ENSG00000101444	0.0060201	5.65595	0.878516	0.969657	191	AHCY	protein_coding	protein_coding	20	ensembl_havana	ensembl_havana
ENSG00000101445	0.25711	1.97734	0.0109707	0.238191	26051	PPP1R16B	protein_coding	protein_coding	20	ensembl_havana	ensembl_havana
ENSG00000101452	-0.070286	3.20499	0.256598	0.676876	60625	DHX35	protein_coding	protein_coding	20	ensembl_havana	havana
ENSG00000101457	-0.0171344	4.40522	0.806394	0.95125	116092	DNTTIP1	protein_coding	protein_coding	20	ensembl_havana	ensembl_havana
ENSG00000101460	0.197225	4.01025	0.0795935	0.468095	84557	MAP1LC3A	protein_coding	protein_coding	20	ensembl_havana	ensembl_havana
ENSG00000101464	0.00995738	3.01467	0.864472	0.967658	128869	PIGU	protein_coding	protein_coding	20	ensembl_havana	ensembl_havana
ENSG00000101470	-0.158534	12.0558	0.259056	0.679284	7125	TNNC2	protein_coding	protein_coding	20	ensembl_havana	ensembl_havana
ENSG00000101473	-0.102429	4.20848	0.170096	0.598346	10005	ACOT8	protein_coding	protein_coding	20	ensembl_havana	ensembl_havana
ENSG00000101474	0.025595	3.42552	0.656587	0.899415	57136	APMAP	protein_coding	protein_coding	20	ensembl_havana	havana
ENSG00000101493	-0.0397333	4.22984	0.715571	0.92016	9658	ZNF516	protein_coding	protein_coding	18	ensembl_havana	ensembl_havana
ENSG00000101544	-0.0257541	1.29326	0.835068	0.960031	22850	ADNP2	protein_coding	protein_coding	18	ensembl_havana	ensembl_havana
ENSG00000101557	-0.00523625	5.56266	0.915183	0.980597	9097	USP14	protein_coding	protein_coding	18	ensembl_havana	ensembl_havana
ENSG00000101558	-0.0505299	6.53387	0.333391	0.738993	9218	VAPA	protein_coding	protein_coding	18	ensembl_havana	ensembl_havana
ENSG00000101574	0.070045	1.26417	0.398848	0.774678	64863	METTL4	protein_coding	protein_coding	18	ensembl_havana	havana
ENSG00000101577	0.0315275	1.69089	0.795792	0.947477	9663	LPIN2	protein_coding	protein_coding	18	ensembl_havana	havana
ENSG00000101596	-0.0366519	4.1213	0.485842	0.824283	23347	SMCHD1	protein_coding	protein_coding	18	ensembl_havana	havana
ENSG00000101605	-0.0349471	10.3828	0.607162	0.877528	8736	MYOM1	protein_coding	protein_coding	18	ensembl_havana	ensembl_havana
ENSG00000101608	0.329174	9.78922	0.0299025	0.334363	10627	MYL12A	protein_coding	protein_coding	18	ensembl_havana	havana
ENSG00000101638	0.408645	2.7117	0.00757148	0.209101	29906	ST8SIA5	protein_coding	protein_coding	18	ensembl_havana	havana
ENSG00000101639	0.0436305	2.68171	0.674185	0.908624	55125	CEP192	protein_coding	protein_coding	18	ensembl_havana	havana
ENSG00000101654	-0.120697	4.08942	0.0232683	0.308565	8731	RNMT	protein_coding	protein_coding	18	ensembl_havana	havana
ENSG00000101665	-0.149337	3.29027	0.385728	0.768113	4092	SMAD7	protein_coding	protein_coding	18	ensembl_havana	ensembl_havana
ENSG00000101695	0.131985	1.048	0.291781	0.704379	54941	RNF125	protein_coding	protein_coding	18	ensembl_havana	ensembl_havana
ENSG00000101745	-0.0879979	4.53896	0.218569	0.645559	23253	ANKRD12	protein_coding	protein_coding	18	ensembl_havana	havana
ENSG00000101751	0.0928585	2.54964	0.308988	0.716032	11201	POLI	protein_coding	protein_coding	18	ensembl_havana	ensembl_havana
ENSG00000101811	-0.0433971	1.56066	0.550897	0.85173	1478	CSTF2	protein_coding	protein_coding	X	ensembl_havana	ensembl_havana
ENSG00000101825	0.0208802	1.17751	0.926872	0.983408	25878	MXRA5	protein_coding	protein_coding	X	ensembl_havana	ensembl_havana
ENSG00000101843	-0.0387127	3.28994	0.392052	0.771278	5716	PSMD10	protein_coding	protein_coding	X	ensembl_havana	ensembl_havana
ENSG00000101844	-0.00956864	3.86122	0.871416	0.969055	115201	ATG4A	protein_coding	protein_coding	X	ensembl_havana	ensembl_havana
ENSG00000101849	0.0876686	2.55279	0.351412	0.74794	6907	TBL1X	protein_coding	protein_coding	X	ensembl_havana	havana
ENSG00000101856	0.150221	2.90863	0.108929	0.524272	10857	PGRMC1	protein_coding	protein_coding	X	ensembl_havana	ensembl
ENSG00000101871	-0.0178304	1.5051	0.862848	0.967131	4281	MID1	protein_coding	protein_coding	X	ensembl_havana	ensembl_havana
ENSG00000101882	-0.0275642	3.72221	0.561764	0.857395	79576	NKAP	protein_coding	protein_coding	X	ensembl_havana	ensembl_havana
ENSG00000101892	-0.37106	5.93475	0.00854208	0.217348	23439	ATP1B4	protein_coding	protein_coding	X	ensembl_havana	ensembl
ENSG00000101928	0.0440183	3.12491	0.587178	0.870238	56180	MOSPD1	protein_coding	protein_coding	X	ensembl_havana	ensembl_havana
ENSG00000101935	-0.11881	0.854063	0.182254	0.612669	9949	AMMECR1	protein_coding	protein_coding	X	ensembl_havana	ensembl_havana
ENSG00000101938	0.180089	2.15841	0.363309	0.756494	91851	CHRDL1	protein_coding	protein_coding	X	ensembl_havana	havana
ENSG00000101940	0.031305	6.11859	0.477728	0.821006	64743	WDR13	protein_coding	protein_coding	X	ensembl_havana	havana
ENSG00000101945	-0.163101	2.1131	0.0105958	0.236032	6839	SUV39H1	protein_coding	protein_coding	X	ensembl_havana	ensembl
ENSG00000101955	0.182955	0.639676	0.224182	0.648116	8406	SRPX	protein_coding	protein_coding	X	ensembl_havana	ensembl_havana
ENSG00000101966	-0.0866415	4.505	0.13896	0.564843	331	XIAP	protein_coding	protein_coding	X	ensembl_havana	havana
ENSG00000101972	0.0179857	4.94287	0.745169	0.931746	10735	STAG2	protein_coding	protein_coding	X	ensembl_havana	havana
ENSG00000101974	0.113791	0.984594	0.353246	0.748895	286410	ATP11C	protein_coding	protein_coding	X	ensembl_havana	havana
ENSG00000101986	-0.00455919	4.27062	0.956812	0.990041	215	ABCD1	protein_coding	protein_coding	X	ensembl_havana	ensembl_havana
ENSG00000101997	-0.0748674	3.73082	0.15159	0.57756	28952	CCDC22	protein_coding	protein_coding	X	ensembl_havana	ensembl_havana
ENSG00000102007	-0.284911	4.14907	0.0110458	0.238191	5355	PLP2	protein_coding	protein_coding	X	ensembl_havana	ensembl_havana
ENSG00000102030	-0.0139358	5.26435	0.795795	0.947477	8260	NAA10	protein_coding	protein_coding	X	ensembl_havana	ensembl_havana
ENSG00000102034	0.0076929	0.96057	0.943337	0.98565	2000	ELF4	protein_coding	protein_coding	X	ensembl_havana	ensembl_havana
ENSG00000102054	-0.0910937	6.06518	0.0807927	0.470843	5931	RBBP7	protein_coding	protein_coding	X	ensembl_havana	havana
ENSG00000102078	-0.0974524	0.739665	0.274115	0.689743	9016	SLC25A14	protein_coding	protein_coding	X	ensembl_havana	ensembl
ENSG00000102081	-0.00630774	3.11038	0.92798	0.983408	2332	FMR1	protein_coding	protein_coding	X	ensembl_havana	ensembl_havana
ENSG00000102096	0.138355	0.301156	0.211536	0.640356	11040	PIM2	protein_coding	protein_coding	X	ensembl_havana	ensembl_havana
ENSG00000102103	-0.045226	4.64699	0.463448	0.814623	10084	PQBP1	protein_coding	protein_coding	X	ensembl_havana	havana
ENSG00000102119	0.0319102	5.19463	0.520072	0.837733	2010	EMD	protein_coding	protein_coding	X	ensembl_havana	ensembl_havana
ENSG00000102144	-0.0112114	8.26387	0.893557	0.972421	5230	PGK1	protein_coding	protein_coding	X	ensembl_havana	havana
ENSG00000102158	0.0263388	4.0121	0.662044	0.901919	84061	MAGT1	protein_coding	protein_coding	X	ensembl_havana	havana
ENSG00000102172	0.107747	4.37696	0.264002	0.684632	6611	SMS	protein_coding	protein_coding	X	ensembl_havana	ensembl_havana
ENSG00000102178	0.0245054	6.14383	0.603283	0.876205	8266	UBL4A	protein_coding	protein_coding	X	ensembl_havana	ensembl_havana
ENSG00000102181	-0.0336613	6.72734	0.606811	0.877459	83692	CD99L2	protein_coding	protein_coding	X	ensembl_havana	ensembl_havana
ENSG00000102189	-0.00275232	4.62413	0.976649	0.993446	8411	EEA1	protein_coding	protein_coding	12	ensembl_havana	ensembl_havana
ENSG00000102218	0.0545744	0.821219	0.52604	0.839818	6102	RP2	protein_coding	protein_coding	X	ensembl_havana	ensembl_havana
ENSG00000102221	-0.180931	0.295281	0.0646468	0.434971	9767	JADE3	protein_coding	protein_coding	X	ensembl_havana	havana
ENSG00000102226	-0.0730879	5.17187	0.229721	0.650734	8237	USP11	protein_coding	protein_coding	X	ensembl_havana	ensembl
ENSG00000102241	-0.0694655	7.13767	0.152734	0.57865	27336	HTATSF1	protein_coding	protein_coding	X	ensembl_havana	havana
ENSG00000102265	0.193731	2.39797	0.19927	0.628215	7076	TIMP1	protein_coding	protein_coding	X	ensembl_havana	havana
ENSG00000102287	-0.136389	1.41074	0.161867	0.590284	2564	GABRE	protein_coding	protein_coding	X	ensembl_havana	ensembl_havana
ENSG00000102316	-0.0525265	5.71491	0.640102	0.89166	10916	MAGED2	protein_coding	protein_coding	X	ensembl_havana	havana
ENSG00000102359	0.191391	1.24409	0.103384	0.516883	27286	SRPX2	protein_coding	protein_coding	X	ensembl_havana	havana
ENSG00000102362	0.229574	1.2271	0.0230234	0.308565	94121	SYTL4	protein_coding	protein_coding	X	ensembl_havana	havana
ENSG00000102390	0.000858515	2.56103	0.987047	0.995479	51260	PBDC1	protein_coding	protein_coding	X	ensembl_havana	ensembl_havana
ENSG00000102401	0.0529206	5.13744	0.621408	0.882723	51566	ARMCX3	protein_coding	protein_coding	X	ensembl_havana	ensembl_havana
ENSG00000102409	0.168876	0.812775	0.188533	0.618718	56271	BEX4	protein_coding	protein_coding	X	ensembl_havana	ensembl_havana
ENSG00000102471	-0.0207724	4.37781	0.821503	0.954378	54602	NDFIP2	protein_coding	protein_coding	13	ensembl_havana	ensembl_havana
ENSG00000102531	0.101086	4.09072	0.0540555	0.414075	22862	FNDC3A	protein_coding	protein_coding	13	ensembl_havana	ensembl_havana
ENSG00000102543	-0.0212874	2.41426	0.722179	0.923817	81602	CDADC1	protein_coding	protein_coding	13	ensembl_havana	ensembl_havana
ENSG00000102547	0.220272	2.07569	0.10575	0.520295	81617	CAB39L	protein_coding	protein_coding	13	ensembl_havana	havana
ENSG00000102572	0.0369976	4.67365	0.255464	0.676876	8428	STK24	protein_coding	protein_coding	13	ensembl_havana	ensembl_havana
ENSG00000102580	0.0416465	3.19505	0.496272	0.829465	5611	DNAJC3	protein_coding	protein_coding	13	ensembl_havana	ensembl_havana
ENSG00000102595	0.176389	1.25214	0.133964	0.558571	55757	UGGT2	protein_coding	protein_coding	13	ensembl_havana	ensembl_havana
ENSG00000102683	-0.0219683	6.352	0.748213	0.931955	6445	SGCG	protein_coding	protein_coding	13	ensembl_havana	ensembl_havana
ENSG00000102699	0.180369	2.90381	0.0473403	0.392908	143	PARP4	protein_coding	protein_coding	13	ensembl_havana	ensembl_havana
ENSG00000102738	0.0736297	3.58571	0.258219	0.678975	10240	MRPS31	protein_coding	protein_coding	13	ensembl_havana	ensembl_havana
ENSG00000102753	0.00770933	7.30619	0.931773	0.984383	3839	KPNA3	protein_coding	protein_coding	13	ensembl_havana	ensembl_havana
ENSG00000102755	0.223891	4.08557	0.00364251	0.160017	2321	FLT1	protein_coding	protein_coding	13	ensembl_havana	ensembl_havana
ENSG00000102760	0.346115	3.05311	0.00205591	0.141633	28984	RGCC	protein_coding	protein_coding	13	ensembl_havana	ensembl_havana
ENSG00000102763	0.0019283	5.87875	0.976873	0.993446	23078	VWA8	protein_coding	protein_coding	13	ensembl_havana	ensembl_havana
ENSG00000102780	0.0545502	2.00753	0.479893	0.821954	160851	DGKH	protein_coding	protein_coding	13	ensembl_havana	ensembl_havana
ENSG00000102781	0.0296599	2.71044	0.718742	0.921651	84056	KATNAL1	protein_coding	protein_coding	13	ensembl_havana	ensembl_havana
ENSG00000102802	0.093067	1.37683	0.513511	0.834442	84935	MEDAG	protein_coding	protein_coding	13	ensembl_havana	ensembl_havana
ENSG00000102804	-0.0636143	7.14806	0.60591	0.877075	8848	TSC22D1	protein_coding	protein_coding	13	ensembl_havana	ensembl_havana
ENSG00000102805	0.0763664	2.93031	0.278468	0.693636	1203	CLN5	protein_coding	protein_coding	13	ensembl_havana	ensembl_havana
ENSG00000102858	-0.0556132	5.03895	0.441407	0.800977	23295	MGRN1	protein_coding	protein_coding	16	ensembl_havana	havana
ENSG00000102870	-0.0212516	4.00533	0.817381	0.95409	23361	ZNF629	protein_coding	protein_coding	16	ensembl_havana	ensembl_havana
ENSG00000102871	-0.0156612	1.40579	0.861939	0.966915	8717	TRADD	protein_coding	protein_coding	16	ensembl_havana	ensembl_havana
ENSG00000102879	0.272764	0.979578	0.044641	0.385758	11151	CORO1A	protein_coding	protein_coding	16	ensembl_havana	havana
ENSG00000102882	0.105552	4.34064	0.163517	0.591731	5595	MAPK3	protein_coding	protein_coding	16	ensembl_havana	ensembl_havana
ENSG00000102890	-0.00374831	0.392622	0.97905	0.993863	79767	ELMO3	protein_coding	protein_coding	16	ensembl_havana	havana
ENSG00000102893	-0.0460487	7.33135	0.551127	0.851904	5257	PHKB	protein_coding	protein_coding	16	ensembl_havana	havana
ENSG00000102898	0.0497205	5.20653	0.229705	0.650734	10204	NUTF2	protein_coding	protein_coding	16	ensembl_havana	havana
ENSG00000102900	0.0444625	3.52403	0.466341	0.815585	9688	NUP93	protein_coding	protein_coding	16	ensembl_havana	ensembl_havana
ENSG00000102910	0.0336298	5.31696	0.479945	0.821954	83752	LONP2	protein_coding	protein_coding	16	ensembl_havana	ensembl_havana
ENSG00000102921	-0.0808934	4.258	0.062845	0.430761	9683	N4BP1	protein_coding	protein_coding	16	ensembl_havana	ensembl_havana
ENSG00000102935	-0.0128212	4.85086	0.883532	0.970215	23090	ZNF423	protein_coding	protein_coding	16	ensembl_havana	havana
ENSG00000102967	0.0261978	3.00441	0.694265	0.912944	1723	DHODH	protein_coding	protein_coding	16	ensembl_havana	havana
ENSG00000102974	-0.0828289	5.15433	0.100378	0.510538	10664	CTCF	protein_coding	protein_coding	16	ensembl_havana	havana
ENSG00000102978	-0.0294965	5.35625	0.358591	0.752982	5432	POLR2C	protein_coding	protein_coding	16	ensembl_havana	ensembl_havana
ENSG00000102981	0.00937784	1.44891	0.929908	0.983868	50855	PARD6A	protein_coding	protein_coding	16	ensembl_havana	havana
ENSG00000102996	-0.174896	2.91761	0.0942611	0.497566	4324	MMP15	protein_coding	protein_coding	16	ensembl_havana	ensembl_havana
ENSG00000103005	0.0819465	2.66642	0.314768	0.721073	79650	USB1	protein_coding	protein_coding	16	ensembl_havana	havana
ENSG00000103018	-0.0156205	4.71265	0.713593	0.919931	80777	CYB5B	protein_coding	protein_coding	16	ensembl_havana	havana
ENSG00000103021	-0.0180732	2.0295	0.81706	0.95409	29070	CCDC113	protein_coding	protein_coding	16	ensembl_havana	havana
ENSG00000103024	0.00188336	3.34173	0.980108	0.993945	4832	NME3	protein_coding	protein_coding	16	ensembl_havana	ensembl_havana
ENSG00000103034	0.319205	2.18103	0.00880961	0.218585	65009	NDRG4	protein_coding	protein_coding	16	ensembl_havana	havana
ENSG00000103035	-0.0030995	6.67335	0.935934	0.985167	5713	PSMD7	protein_coding	protein_coding	16	ensembl_havana	ensembl_havana
ENSG00000103037	-0.0464341	3.66374	0.231974	0.651872	79918	SETD6	protein_coding	protein_coding	16	ensembl_havana	ensembl_havana
ENSG00000103042	0.0546457	3.22563	0.527261	0.839889	55238	SLC38A7	protein_coding	protein_coding	16	ensembl_havana	havana
ENSG00000103043	-0.0684827	4.38442	0.114985	0.533077	55697	VAC14	protein_coding	protein_coding	16	ensembl_havana	havana
ENSG00000103044	0.0208676	0.311661	0.863395	0.96735	3038	HAS3	protein_coding	protein_coding	16	ensembl_havana	ensembl_havana
ENSG00000103056	-0.330082	1.36666	0.0603366	0.424333	55512	SMPD3	protein_coding	protein_coding	16	ensembl_havana	ensembl_havana
ENSG00000103064	-0.0993825	4.94691	0.417243	0.785814	9057	SLC7A6	protein_coding	protein_coding	16	ensembl_havana	ensembl
ENSG00000103066	-0.127273	4.11081	0.10661	0.520918	23659	PLA2G15	protein_coding	protein_coding	16	ensembl_havana	havana
ENSG00000103091	-0.0901643	4.68044	0.0524412	0.410141	79726	WDR59	protein_coding	protein_coding	16	ensembl_havana	ensembl_havana
ENSG00000103111	0.0574555	3.18106	0.385398	0.768113	22879	MON1B	protein_coding	protein_coding	16	ensembl_havana	havana
ENSG00000103121	0.129027	3.94729	0.0992876	0.508002	56942	CMC2	protein_coding	protein_coding	16	ensembl_havana	ensembl_havana
ENSG00000103145	0.169325	6.43137	0.281021	0.695375	54985	HCFC1R1	protein_coding	protein_coding	16	ensembl_havana	ensembl_havana
ENSG00000103150	0.261945	5.62841	0.0738634	0.457544	23417	MLYCD	protein_coding	protein_coding	16	ensembl_havana	ensembl_havana
ENSG00000103152	-0.0454689	4.19616	0.652611	0.89696	4350	MPG	protein_coding	protein_coding	16	ensembl_havana	havana
ENSG00000103160	0.0109711	4.58029	0.81365	0.953141	83693	HSDL1	protein_coding	protein_coding	16	ensembl_havana	ensembl_havana
ENSG00000103168	-0.102488	4.46637	0.238873	0.660493	9013	TAF1C	protein_coding	protein_coding	16	ensembl_havana	ensembl
ENSG00000103174	-0.0800357	2.55039	0.211918	0.640356	51172	NAGPA	protein_coding	protein_coding	16	ensembl_havana	havana
ENSG00000103184	-0.304431	3.55751	0.0845375	0.479393	9717	SEC14L5	protein_coding	protein_coding	16	ensembl_havana	ensembl_havana
ENSG00000103187	0.0789584	1.62119	0.561589	0.857395	23406	COTL1	protein_coding	protein_coding	16	ensembl_havana	ensembl_havana
ENSG00000103194	-0.0131653	5.46696	0.737284	0.929531	9100	USP10	protein_coding	protein_coding	16	ensembl_havana	ensembl_havana
ENSG00000103196	0.21952	3.19559	0.00373541	0.160924	83716	CRISPLD2	protein_coding	protein_coding	16	ensembl_havana	havana
ENSG00000103199	-0.0875764	2.45367	0.246846	0.668422	26048	ZNF500	protein_coding	protein_coding	16	ensembl_havana	ensembl_havana
ENSG00000103202	-0.00629538	3.99866	0.949028	0.987178	4833	NME4	protein_coding	protein_coding	16	ensembl_havana	ensembl_havana
ENSG00000103227	-0.0405589	1.87941	0.614464	0.880535	64788	LMF1	protein_coding	protein_coding	16	ensembl_havana	ensembl_havana
ENSG00000103245	0.107138	4.14111	0.0876263	0.485545	64428	CIAO3	protein_coding	protein_coding	16	ensembl_havana	havana
ENSG00000103248	-0.010864	3.00309	0.829872	0.957805	64779	MTHFSD	protein_coding	protein_coding	16	ensembl_havana	ensembl_havana
ENSG00000103257	-0.185014	3.51983	0.276458	0.692122	8140	SLC7A5	protein_coding	protein_coding	16	ensembl_havana	ensembl_havana
ENSG00000103260	-0.00831478	3.47723	0.939728	0.98565	79006	METRN	protein_coding	protein_coding	16	ensembl_havana	ensembl_havana
ENSG00000103264	-0.0885914	6.10782	0.160634	0.588684	79791	FBXO31	protein_coding	protein_coding	16	ensembl_havana	havana
ENSG00000103266	-0.0339048	6.5817	0.463995	0.814623	10273	STUB1	protein_coding	protein_coding	16	ensembl_havana	havana
ENSG00000103274	-0.0200442	3.79696	0.676441	0.908624	4682	NUBP1	protein_coding	protein_coding	16	ensembl_havana	havana
ENSG00000103319	0.127478	2.05861	0.500753	0.831051	29904	EEF2K	protein_coding	protein_coding	16	ensembl_havana	ensembl_havana
ENSG00000103326	-0.0821269	4.13479	0.324786	0.72986	6650	CAPN15	protein_coding	protein_coding	16	ensembl_havana	ensembl_havana
ENSG00000103335	0.200958	3.34168	0.0460404	0.387551	9780	PIEZO1	protein_coding	protein_coding	16	ensembl_havana	ensembl_havana
ENSG00000103342	-0.0248288	6.74519	0.530607	0.842105	2935	GSPT1	protein_coding	protein_coding	16	ensembl_havana	ensembl_havana
ENSG00000103343	-0.0212804	2.29677	0.743752	0.931173	7727	ZNF174	protein_coding	protein_coding	16	ensembl_havana	ensembl_havana
ENSG00000103353	-0.172396	6.42396	0.0028732	0.155212	56061	UBFD1	protein_coding	protein_coding	16	ensembl_havana	havana
ENSG00000103356	-0.0858388	4.08002	0.261668	0.682721	124454	EARS2	protein_coding	protein_coding	16	ensembl_havana	ensembl_havana
ENSG00000103363	0.0252972	6.15957	0.624299	0.884381	6923	ELOB	protein_coding	protein_coding	16	ensembl_havana	ensembl_havana
ENSG00000103365	-0.0487151	5.64343	0.345259	0.745366	23062	GGA2	protein_coding	protein_coding	16	ensembl_havana	ensembl_havana
ENSG00000103381	-0.0362288	2.64243	0.685701	0.911436	55313	CPPED1	protein_coding	protein_coding	16	ensembl_havana	ensembl_havana
ENSG00000103404	-0.105235	3.36751	0.349987	0.74759	57478	USP31	protein_coding	protein_coding	16	ensembl_havana	ensembl_havana
ENSG00000103415	0.197915	3.10373	0.0234348	0.308565	3163	HMOX2	protein_coding	protein_coding	16	ensembl_havana	havana
ENSG00000103423	0.0388046	5.82105	0.522277	0.83792	9093	DNAJA3	protein_coding	protein_coding	16	ensembl_havana	ensembl
ENSG00000103479	-0.0211137	5.46229	0.688206	0.911944	5934	RBL2	protein_coding	protein_coding	16	ensembl_havana	havana
ENSG00000103485	0.074137	1.98913	0.668128	0.905381	23475	QPRT	protein_coding	protein_coding	16	ensembl_havana	havana
ENSG00000103489	0.0564997	0.87616	0.826782	0.95655	64131	XYLT1	protein_coding	protein_coding	16	ensembl_havana	ensembl_havana
ENSG00000103495	0.00934743	5.93589	0.859429	0.966294	4150	MAZ	protein_coding	protein_coding	16	ensembl_havana	ensembl_havana
ENSG00000103496	-0.0291006	4.58761	0.49645	0.829465	6810	STX4	protein_coding	protein_coding	16	ensembl_havana	havana
ENSG00000103502	0.0548397	4.69387	0.319837	0.725326	10423	CDIPT	protein_coding	protein_coding	16	ensembl_havana	ensembl_havana
ENSG00000103507	0.0242178	5.93988	0.710269	0.918731	10295	BCKDK	protein_coding	protein_coding	16	ensembl_havana	havana
ENSG00000103510	-0.0823176	5.25315	0.208116	0.635928	84148	KAT8	protein_coding	protein_coding	16	ensembl_havana	havana
ENSG00000103540	-0.0887232	2.82487	0.26527	0.685493	9738	CCP110	protein_coding	protein_coding	16	ensembl_havana	havana
ENSG00000103544	-0.0110745	4.40123	0.757855	0.934579	57020	VPS35L	protein_coding	protein_coding	16	ensembl_havana	havana
ENSG00000103549	-0.01538	4.13411	0.775868	0.940844	9810	RNF40	protein_coding	protein_coding	16	ensembl_havana	havana
ENSG00000103550	0.124132	3.14198	0.21869	0.645559	400506	KNOP1	protein_coding	protein_coding	16	ensembl_havana	ensembl_havana
ENSG00000103591	0.0346183	4.0957	0.600724	0.875106	79719	AAGAB	protein_coding	protein_coding	15	ensembl_havana	ensembl_havana
ENSG00000103642	0.0924697	4.85911	0.178793	0.607778	114294	LACTB	protein_coding	protein_coding	15	ensembl_havana	havana
ENSG00000103647	-0.00102104	0.996606	0.990251	0.996893	10391	CORO2B	protein_coding	protein_coding	15	ensembl_havana	ensembl_havana
ENSG00000103653	0.161414	3.21984	0.0102988	0.232483	1445	CSK	protein_coding	protein_coding	15	ensembl_havana	ensembl_havana
ENSG00000103657	-0.0568765	6.73333	0.435929	0.798624	8925	HERC1	protein_coding	protein_coding	15	ensembl_havana	ensembl_havana
ENSG00000103707	-0.0181867	2.71382	0.731032	0.927962	123263	MTFMT	protein_coding	protein_coding	15	ensembl_havana	ensembl_havana
ENSG00000103710	-0.0239546	4.24231	0.819739	0.954119	51285	RASL12	protein_coding	protein_coding	15	ensembl_havana	ensembl_havana
ENSG00000103742	-0.05102	4.97575	0.680347	0.909151	57722	IGDCC4	protein_coding	protein_coding	15	ensembl_havana	ensembl_havana
ENSG00000103855	-0.0316513	2.62893	0.68823	0.911944	80381	CD276	protein_coding	protein_coding	15	ensembl_havana	havana
ENSG00000103876	0.193202	4.2132	0.0129063	0.254488	2184	FAH	protein_coding	protein_coding	15	ensembl_havana	havana
ENSG00000103942	0.0669921	6.52087	0.38198	0.767127	9455	HOMER2	protein_coding	protein_coding	15	ensembl_havana	havana
ENSG00000103966	0.202208	2.48323	0.0612851	0.425473	30844	EHD4	protein_coding	protein_coding	15	ensembl_havana	ensembl_havana
ENSG00000103978	-0.0481054	3.7983	0.224026	0.648116	25963	TMEM87A	protein_coding	protein_coding	15	ensembl_havana	ensembl_havana
ENSG00000103994	-0.0470099	9.8608	0.575517	0.86595	64397	ZNF106	protein_coding	protein_coding	15	ensembl_havana	ensembl_havana
ENSG00000104064	-0.0566397	2.13397	0.394586	0.772085	2553	GABPB1	protein_coding	protein_coding	15	ensembl_havana	havana
ENSG00000104067	0.221069	2.75846	0.15991	0.588388	7082	TJP1	protein_coding	protein_coding	15	ensembl_havana	havana
ENSG00000104081	-0.248438	0.903048	0.0572802	0.417475	90427	BMF	protein_coding	protein_coding	15	ensembl_havana	ensembl_havana
ENSG00000104093	-0.119515	1.32689	0.256012	0.676876	23312	DMXL2	protein_coding	protein_coding	15	ensembl_havana	havana
ENSG00000104129	0.0379307	2.59179	0.539377	0.845988	55192	DNAJC17	protein_coding	protein_coding	15	ensembl_havana	ensembl_havana
ENSG00000104131	0.0126846	6.64965	0.832581	0.95864	8669	EIF3J	protein_coding	protein_coding	15	ensembl_havana	ensembl_havana
ENSG00000104133	-0.080195	4.59014	0.211448	0.640356	80208	SPG11	protein_coding	protein_coding	15	ensembl_havana	havana
ENSG00000104142	-0.0741537	3.75851	0.126885	0.544918	57617	VPS18	protein_coding	protein_coding	15	ensembl_havana	ensembl_havana
ENSG00000104147	0.0636008	1.68683	0.604274	0.876611	11339	OIP5	protein_coding	protein_coding	15	ensembl_havana	ensembl_havana
ENSG00000104154	-0.00913323	1.05621	0.927899	0.983408	7782	SLC30A4	protein_coding	protein_coding	15	ensembl_havana	ensembl_havana
ENSG00000104213	0.194449	2.43237	0.0863425	0.483649	5157	PDGFRL	protein_coding	protein_coding	8	ensembl_havana	ensembl_havana
ENSG00000104219	-0.0639162	4.59515	0.489097	0.825687	51201	ZDHHC2	protein_coding	protein_coding	8	ensembl_havana	ensembl_havana
ENSG00000104228	-0.0060556	2.11096	0.944054	0.98565	23087	TRIM35	protein_coding	protein_coding	8	ensembl_havana	ensembl_havana
ENSG00000104267	0.0385828	4.65272	0.630761	0.886944	760	CA2	protein_coding	protein_coding	8	ensembl_havana	ensembl_havana
ENSG00000104290	-0.00953876	1.58244	0.911536	0.980241	7976	FZD3	protein_coding	protein_coding	8	ensembl_havana	ensembl
ENSG00000104313	-0.157834	1.82113	0.391648	0.771278	2138	EYA1	protein_coding	protein_coding	8	ensembl_havana	havana
ENSG00000104320	-0.0481555	3.9927	0.421409	0.788454	4683	NBN	protein_coding	protein_coding	8	ensembl_havana	havana
ENSG00000104324	-0.0167168	2.55115	0.864554	0.967658	10404	CPQ	protein_coding	protein_coding	8	ensembl_havana	ensembl_havana
ENSG00000104331	-0.023933	5.49722	0.67565	0.908624	54928	BPNT2	protein_coding	protein_coding	8	ensembl_havana	ensembl_havana
ENSG00000104341	0.046243	7.03782	0.563463	0.858176	55353	LAPTM4B	protein_coding	protein_coding	8	ensembl_havana	ensembl_havana
ENSG00000104343	-0.0496914	3.43258	0.451761	0.807239	55284	UBE2W	protein_coding	protein_coding	8	ensembl_havana	havana
ENSG00000104356	-0.0326823	0.667687	0.756673	0.933942	10940	POP1	protein_coding	protein_coding	8	ensembl_havana	havana
ENSG00000104361	0.170859	0.737478	0.229906	0.650734	79815	NIPAL2	protein_coding	protein_coding	8	ensembl_havana	ensembl_havana
ENSG00000104365	0.0192468	5.73117	0.846032	0.961817	3551	IKBKB	protein_coding	protein_coding	8	ensembl_havana	ensembl_havana
ENSG00000104368	0.361275	2.42613	0.00122205	0.117778	5327	PLAT	protein_coding	protein_coding	8	ensembl_havana	ensembl_havana
ENSG00000104369	-0.24353	8.34483	0.00452734	0.174836	56704	JPH1	protein_coding	protein_coding	8	ensembl_havana	ensembl_havana
ENSG00000104381	-0.0128757	1.65623	0.872041	0.969055	54332	GDAP1	protein_coding	protein_coding	8	ensembl_havana	havana
ENSG00000104388	-0.0182932	6.50503	0.736815	0.929531	5862	RAB2A	protein_coding	protein_coding	8	ensembl_havana	ensembl_havana
ENSG00000104408	-0.0159313	7.06363	0.752823	0.933611	3646	EIF3E	protein_coding	protein_coding	8	ensembl_havana	havana
ENSG00000104412	-0.00807887	4.62041	0.85675	0.965525	9694	EMC2	protein_coding	protein_coding	8	ensembl_havana	havana
ENSG00000104419	0.343379	4.322	0.000118587	0.0633644	10397	NDRG1	protein_coding	protein_coding	8	ensembl_havana	havana
ENSG00000104427	0.163509	0.983291	0.152681	0.57865	51101	ZC2HC1A	protein_coding	protein_coding	8	ensembl_havana	havana
ENSG00000104442	-0.00574912	4.12242	0.929404	0.983761	55156	ARMC1	protein_coding	protein_coding	8	ensembl_havana	ensembl_havana
ENSG00000104447	0.0851674	1.97256	0.289334	0.70251	7227	TRPS1	protein_coding	protein_coding	8	ensembl_havana	ensembl_havana
ENSG00000104472	-0.0435607	4.13996	0.557854	0.856459	54108	CHRAC1	protein_coding	protein_coding	8	ensembl_havana	havana
ENSG00000104490	0.0247779	3.36203	0.795979	0.947477	83988	NCALD	protein_coding	protein_coding	8	ensembl_havana	ensembl_havana
ENSG00000104497	-0.0435766	1.82494	0.687325	0.911748	64089	SNX16	protein_coding	protein_coding	8	ensembl_havana	ensembl_havana
ENSG00000104517	-0.0719614	5.25408	0.124544	0.540835	51366	UBR5	protein_coding	protein_coding	8	ensembl_havana	ensembl_havana
ENSG00000104518	0.082034	2.53017	0.587563	0.870238	79792	GSDMD	protein_coding	protein_coding	8	ensembl_havana	havana
ENSG00000104522	0.15829	3.07805	0.0445062	0.384946	7264	GFUS	protein_coding	protein_coding	8	ensembl_havana	havana
ENSG00000104529	-0.0621527	7.60715	0.418421	0.786362	1936	EEF1D	protein_coding	protein_coding	8	ensembl_havana	ensembl_havana
ENSG00000104635	0.233668	2.78813	0.0145063	0.270279	23516	SLC39A14	protein_coding	protein_coding	8	ensembl_havana	ensembl_havana
ENSG00000104643	-0.0478574	3.26346	0.417144	0.785814	66036	MTMR9	protein_coding	protein_coding	8	ensembl_havana	ensembl_havana
ENSG00000104660	-0.0354498	2.75473	0.649587	0.896204	23484	LEPROTL1	protein_coding	protein_coding	8	ensembl_havana	ensembl_havana
ENSG00000104671	-0.00498821	3.45647	0.929014	0.983761	10671	DCTN6	protein_coding	protein_coding	8	ensembl_havana	ensembl_havana
ENSG00000104679	-0.0547429	4.60801	0.262935	0.683951	203069	R3HCC1	protein_coding	protein_coding	8	ensembl_havana	havana
ENSG00000104687	0.0355273	3.93903	0.558403	0.856732	2936	GSR	protein_coding	protein_coding	8	ensembl_havana	ensembl_havana
ENSG00000104691	-0.0873391	1.11578	0.352536	0.748415	7993	UBXN8	protein_coding	protein_coding	8	ensembl_havana	havana
ENSG00000104714	0.0580502	2.10972	0.548091	0.850594	157697	ERICH1	protein_coding	protein_coding	8	ensembl_havana	havana
ENSG00000104728	0.147838	1.19845	0.205696	0.63449	9639	ARHGEF10	protein_coding	protein_coding	8	ensembl_havana	ensembl_havana
ENSG00000104738	0.129572	4.02585	0.0230939	0.308565	4173	MCM4	protein_coding	protein_coding	8	ensembl_havana	havana
ENSG00000104756	0.0742494	4.59869	0.287381	0.700101	54793	KCTD9	protein_coding	protein_coding	8	ensembl_havana	ensembl_havana
ENSG00000104763	0.0187806	6.34529	0.752242	0.933455	427	ASAH1	protein_coding	protein_coding	8	ensembl_havana	ensembl_havana
ENSG00000104765	0.0276027	3.59842	0.667686	0.905296	665	BNIP3L	protein_coding	protein_coding	8	ensembl_havana	ensembl_havana
ENSG00000104805	0.140276	6.83968	0.029886	0.334363	4924	NUCB1	protein_coding	protein_coding	19	ensembl_havana	havana
ENSG00000104812	0.0627261	8.49292	0.391023	0.771025	2997	GYS1	protein_coding	protein_coding	19	ensembl_havana	ensembl_havana
ENSG00000104824	-0.0645908	6.2848	0.202175	0.631044	3191	HNRNPL	protein_coding	protein_coding	19	ensembl_havana	ensembl_havana
ENSG00000104825	0.00992188	2.38244	0.913133	0.980463	4793	NFKBIB	protein_coding	protein_coding	19	ensembl_havana	havana
ENSG00000104848	0.0307008	6.24872	0.693804	0.912944	3743	KCNA7	protein_coding	protein_coding	19	ensembl_havana	ensembl_havana
ENSG00000104859	-0.0672511	4.72967	0.273654	0.68961	11129	CLASRP	protein_coding	protein_coding	19	ensembl_havana	ensembl_havana
ENSG00000104863	-0.0824816	3.6311	0.4419	0.801719	64130	LIN7B	protein_coding	protein_coding	19	ensembl_havana	havana
ENSG00000104879	0.166898	14.8168	0.053645	0.412625	1158	CKM	protein_coding	protein_coding	19	ensembl_havana	ensembl_havana
ENSG00000104880	-0.0699791	2.84176	0.319384	0.725016	23370	ARHGEF18	protein_coding	protein_coding	19	ensembl_havana	havana
ENSG00000104881	0.063232	1.67358	0.678573	0.908624	10848	PPP1R13L	protein_coding	protein_coding	19	ensembl_havana	havana
ENSG00000104884	0.030284	3.55488	0.543253	0.847402	2068	ERCC2	protein_coding	protein_coding	19	ensembl_havana	ensembl_havana
ENSG00000104885	-0.0187036	4.51527	0.738182	0.929531	84444	DOT1L	protein_coding	protein_coding	19	ensembl_havana	havana
ENSG00000104886	0.0428565	5.21212	0.510688	0.834318	55111	PLEKHJ1	protein_coding	protein_coding	19	ensembl_havana	havana
ENSG00000104888	0.124207	1.6389	0.231106	0.651373	57030	SLC17A7	protein_coding	protein_coding	19	ensembl_havana	ensembl_havana
ENSG00000104889	0.103763	1.56632	0.285505	0.699489	10535	RNASEH2A	protein_coding	protein_coding	19	ensembl_havana	ensembl_havana
ENSG00000104897	-0.0723075	3.79789	0.383894	0.768113	8175	SF3A2	protein_coding	protein_coding	19	ensembl_havana	ensembl_havana
ENSG00000104907	-0.0347272	4.09793	0.437634	0.799339	55621	TRMT1	protein_coding	protein_coding	19	ensembl_havana	ensembl_havana
ENSG00000104946	-0.0711469	6.22554	0.36693	0.75833	79735	TBC1D17	protein_coding	protein_coding	19	ensembl_havana	ensembl_havana
ENSG00000104960	-0.0996481	6.49757	0.109978	0.524882	53635	PTOV1	protein_coding	protein_coding	19	ensembl_havana	havana
ENSG00000104967	0.175975	1.49035	0.050409	0.404214	4858	NOVA2	protein_coding	protein_coding	19	ensembl_havana	ensembl_havana
ENSG00000104969	-0.0277933	6.2352	0.568515	0.861458	6449	SGTA	protein_coding	protein_coding	19	ensembl_havana	ensembl_havana
ENSG00000104976	0.1178	1.60178	0.241466	0.662956	6618	SNAPC2	protein_coding	protein_coding	19	ensembl_havana	ensembl_havana
ENSG00000104979	0.00952428	5.2054	0.838015	0.960077	28974	C19orf53	protein_coding	protein_coding	19	ensembl_havana	ensembl_havana
ENSG00000104983	-0.00938127	1.56227	0.930749	0.984013	729440	CCDC61	protein_coding	protein_coding	19	ensembl_havana	ensembl
ENSG00000105048	-0.00588742	12.7739	0.968729	0.991896	7138	TNNT1	protein_coding	protein_coding	19	ensembl_havana	ensembl_havana
ENSG00000105053	-0.0160724	3.7321	0.674692	0.908624	51231	VRK3	protein_coding	protein_coding	19	ensembl_havana	ensembl_havana
ENSG00000105058	0.0255792	4.04077	0.642579	0.891814	26017	FAM32A	protein_coding	protein_coding	19	ensembl_havana	havana
ENSG00000105072	-0.0132263	2.04596	0.880569	0.970215	84167	C19orf44	protein_coding	protein_coding	19	ensembl_havana	ensembl_havana
ENSG00000105127	-0.0947843	4.46427	0.0257539	0.31642	10270	AKAP8	protein_coding	protein_coding	19	ensembl_havana	ensembl_havana
ENSG00000105136	0.0104116	2.43721	0.912726	0.980463	79744	ZNF419	protein_coding	protein_coding	19	ensembl_havana	ensembl_havana
ENSG00000105137	0.142812	2.10931	0.043725	0.383163	85360	SYDE1	protein_coding	protein_coding	19	ensembl_havana	ensembl_havana
ENSG00000105146	-0.301553	0.406076	0.016032	0.274306	6795	AURKC	protein_coding	protein_coding	19	ensembl_havana	havana
ENSG00000105171	0.0179857	3.2133	0.720119	0.92224	10775	POP4	protein_coding	protein_coding	19	ensembl_havana	ensembl_havana
ENSG00000105176	0.00199187	5.77591	0.963224	0.990339	8725	URI1	protein_coding	protein_coding	19	ensembl_havana	ensembl_havana
ENSG00000105185	0.0814288	4.98403	0.256261	0.676876	9141	PDCD5	protein_coding	protein_coding	19	ensembl_havana	ensembl_havana
ENSG00000105186	-0.133608	3.41207	0.0419096	0.377696	84079	ANKRD27	protein_coding	protein_coding	19	ensembl_havana	ensembl_havana
ENSG00000105193	0.0528412	8.04615	0.508651	0.833051	6217	RPS16	protein_coding	protein_coding	19	ensembl_havana	ensembl_havana
ENSG00000105197	0.100024	5.29663	0.0599523	0.424084	92609	TIMM50	protein_coding	protein_coding	19	ensembl_havana	ensembl
ENSG00000105202	-0.00656481	3.89646	0.877924	0.969386	2091	FBL	protein_coding	protein_coding	19	ensembl_havana	havana
ENSG00000105204	-0.110683	6.02949	0.256528	0.676876	9149	DYRK1B	protein_coding	protein_coding	19	ensembl_havana	havana
ENSG00000105220	0.0177998	8.64346	0.736898	0.929531	2821	GPI	protein_coding	protein_coding	19	ensembl_havana	havana
ENSG00000105221	-0.00692699	7.24054	0.854157	0.965324	208	AKT2	protein_coding	protein_coding	19	ensembl_havana	ensembl_havana
ENSG00000105223	-0.0193204	5.98363	0.707849	0.918228	23646	PLD3	protein_coding	protein_coding	19	ensembl_havana	havana
ENSG00000105227	-0.154139	3.26702	0.0742408	0.458004	57716	PRX	protein_coding	protein_coding	19	ensembl_havana	havana
ENSG00000105229	-0.0444133	3.36345	0.385596	0.768113	51588	PIAS4	protein_coding	protein_coding	19	ensembl_havana	ensembl_havana
ENSG00000105245	0.0570983	1.84462	0.4517	0.807239	9253	NUMBL	protein_coding	protein_coding	19	ensembl_havana	ensembl_havana
ENSG00000105248	-0.0493453	3.08204	0.484748	0.823891	55702	YJU2	protein_coding	protein_coding	19	ensembl_havana	ensembl_havana
ENSG00000105258	-0.0153168	4.98074	0.824705	0.956099	5438	POLR2I	protein_coding	protein_coding	19	ensembl_havana	ensembl_havana
ENSG00000105270	0.21617	0.605433	0.131182	0.554122	25999	CLIP3	protein_coding	protein_coding	19	ensembl_havana	ensembl_havana
ENSG00000105281	0.153692	1.34182	0.247964	0.669749	6510	SLC1A5	protein_coding	protein_coding	19	ensembl_havana	havana
ENSG00000105287	0.0267273	2.58369	0.736032	0.929047	25865	PRKD2	protein_coding	protein_coding	19	ensembl_havana	havana
ENSG00000105298	-0.0148533	4.05833	0.85499	0.965324	58509	CACTIN	protein_coding	protein_coding	19	ensembl_havana	havana
ENSG00000105323	-0.0275409	6.25025	0.628771	0.885851	11100	HNRNPUL1	protein_coding	protein_coding	19	ensembl_havana	havana
ENSG00000105325	-0.116093	4.3982	0.0252716	0.31448	51343	FZR1	protein_coding	protein_coding	19	ensembl_havana	ensembl_havana
ENSG00000105339	0.263392	2.93545	0.0117865	0.244131	22898	DENND3	protein_coding	protein_coding	8	ensembl_havana	havana
ENSG00000105341	0.0855951	5.24037	0.199928	0.628812	55101	DMAC2	protein_coding	protein_coding	19	ensembl_havana	havana
ENSG00000105355	-0.0605006	5.83457	0.27808	0.693183	10226	PLIN3	protein_coding	protein_coding	19	ensembl_havana	ensembl_havana
ENSG00000105357	0.00301565	7.73766	0.973259	0.993398	79784	MYH14	protein_coding	protein_coding	19	ensembl_havana	havana
ENSG00000105364	0.183654	5.04784	0.0350359	0.353164	51073	MRPL4	protein_coding	protein_coding	19	ensembl_havana	havana
ENSG00000105373	-0.00482731	7.01679	0.949881	0.987559	29997	NOP53	protein_coding	protein_coding	19	ensembl_havana	ensembl_havana
ENSG00000105379	0.17252	6.65477	0.0985424	0.506935	2109	ETFB	protein_coding	protein_coding	19	ensembl_havana	ensembl_havana
ENSG00000105393	0.000410944	5.81921	0.991347	0.997047	29086	BABAM1	protein_coding	protein_coding	19	ensembl_havana	ensembl_havana
ENSG00000105401	-0.0503983	7.56853	0.315112	0.721337	11140	CDC37	protein_coding	protein_coding	19	ensembl_havana	ensembl_havana
ENSG00000105402	-0.020083	6.24003	0.643182	0.891814	8775	NAPA	protein_coding	protein_coding	19	ensembl_havana	ensembl_havana
ENSG00000105429	0.0299055	5.09454	0.657873	0.899515	1954	MEGF8	protein_coding	protein_coding	19	ensembl_havana	ensembl_havana
ENSG00000105438	0.00566225	4.5864	0.91148	0.980241	10945	KDELR1	protein_coding	protein_coding	19	ensembl_havana	ensembl_havana
ENSG00000105443	-0.0854873	4.02361	0.105453	0.520108	9266	CYTH2	protein_coding	protein_coding	19	ensembl_havana	ensembl_havana
ENSG00000105447	-0.0947351	3.87881	0.121724	0.535952	83743	GRWD1	protein_coding	protein_coding	19	ensembl_havana	havana
ENSG00000105472	0.265102	0.683533	0.148754	0.573507	6320	CLEC11A	protein_coding	protein_coding	19	ensembl_havana	ensembl_havana
ENSG00000105486	-0.0844117	2.68978	0.256704	0.676876	3978	LIG1	protein_coding	protein_coding	19	ensembl_havana	ensembl_havana
ENSG00000105497	-0.0353746	2.01018	0.679229	0.908624	7728	ZNF175	protein_coding	protein_coding	19	ensembl_havana	ensembl_havana
ENSG00000105499	-0.0959349	5.97987	0.201726	0.630547	8605	PLA2G4C	protein_coding	protein_coding	19	ensembl_havana	havana
ENSG00000105514	-0.0965528	1.82956	0.310127	0.716032	9545	RAB3D	protein_coding	protein_coding	19	ensembl_havana	ensembl_havana
ENSG00000105516	0.139958	4.87045	0.385752	0.768113	1628	DBP	protein_coding	protein_coding	19	ensembl_havana	ensembl_havana
ENSG00000105518	-0.0917368	4.89169	0.207625	0.635749	374882	TMEM205	protein_coding	protein_coding	19	ensembl_havana	havana
ENSG00000105519	-0.0866809	1.49202	0.463408	0.814623	828	CAPS	protein_coding	protein_coding	19	ensembl_havana	ensembl_havana
ENSG00000105520	-0.025238	4.15093	0.85101	0.964294	64748	PLPPR2	protein_coding	protein_coding	19	ensembl_havana	ensembl_havana
ENSG00000105538	0.174544	2.88724	0.0915233	0.492276	54922	RASIP1	protein_coding	protein_coding	19	ensembl_havana	ensembl_havana
ENSG00000105552	0.307776	4.74868	0.000408928	0.111813	587	BCAT2	protein_coding	protein_coding	19	ensembl_havana	ensembl_havana
ENSG00000105556	0.105533	3.1062	0.208501	0.636683	54531	MIER2	protein_coding	protein_coding	19	ensembl_havana	ensembl_havana
ENSG00000105568	-0.0652402	7.37777	0.19516	0.623202	5518	PPP2R1A	protein_coding	protein_coding	19	ensembl_havana	havana
ENSG00000105576	-0.146717	4.84837	0.00209156	0.141633	30000	TNPO2	protein_coding	protein_coding	19	ensembl_havana	ensembl_havana
ENSG00000105583	-0.138379	5.08179	0.0269073	0.322022	51398	WDR83OS	protein_coding	protein_coding	19	ensembl_havana	ensembl_havana
ENSG00000105607	0.155956	4.35633	0.181186	0.611276	2639	GCDH	protein_coding	protein_coding	19	ensembl_havana	havana
ENSG00000105612	0.115125	3.39105	0.473498	0.818399	1777	DNASE2	protein_coding	protein_coding	19	ensembl_havana	ensembl_havana
ENSG00000105618	-0.0948303	4.55903	0.044946	0.386698	26121	PRPF31	protein_coding	protein_coding	19	ensembl_havana	ensembl
ENSG00000105619	0.0721496	2.43824	0.472381	0.817297	29844	TFPT	protein_coding	protein_coding	19	ensembl_havana	ensembl_havana
ENSG00000105640	0.016874	8.64308	0.809288	0.95142	6142	RPL18A	protein_coding	protein_coding	19	ensembl_havana	ensembl_havana
ENSG00000105643	-0.0978807	6.0706	0.657291	0.899515	27106	ARRDC2	protein_coding	protein_coding	19	ensembl_havana	ensembl_havana
ENSG00000105647	-0.1559	4.17915	0.0598859	0.424084	5296	PIK3R2	protein_coding	protein_coding	19	ensembl_havana	havana
ENSG00000105649	0.221163	1.74234	0.0527575	0.410457	5864	RAB3A	protein_coding	protein_coding	19	ensembl_havana	ensembl_havana
ENSG00000105650	-0.0223473	3.33656	0.928329	0.983408	5143	PDE4C	protein_coding	protein_coding	19	ensembl_havana	ensembl_havana
ENSG00000105656	-0.121634	4.2121	0.189253	0.619154	8178	ELL	protein_coding	protein_coding	19	ensembl_havana	ensembl_havana
ENSG00000105662	-0.137631	3.49127	0.0295689	0.333777	23373	CRTC1	protein_coding	protein_coding	19	ensembl_havana	ensembl_havana
ENSG00000105676	-0.104145	3.88975	0.0845195	0.479393	93436	ARMC6	protein_coding	protein_coding	19	ensembl_havana	ensembl_havana
ENSG00000105698	0.00708926	6.90659	0.890085	0.970941	7392	USF2	protein_coding	protein_coding	19	ensembl_havana	ensembl_havana
ENSG00000105700	-0.0111329	4.62881	0.835853	0.960077	79036	KXD1	protein_coding	protein_coding	19	ensembl_havana	ensembl
ENSG00000105701	-0.0753998	6.82422	0.205181	0.63449	23770	FKBP8	protein_coding	protein_coding	19	ensembl_havana	havana
ENSG00000105707	-0.0514964	3.28179	0.717107	0.920783	3249	HPN	protein_coding	protein_coding	19	ensembl_havana	ensembl
ENSG00000105708	0.107989	0.977235	0.335666	0.740125	7561	ZNF14	protein_coding	protein_coding	19	ensembl_havana	ensembl_havana
ENSG00000105711	-0.0226999	7.78062	0.736922	0.929531	6324	SCN1B	protein_coding	protein_coding	19	ensembl_havana	havana
ENSG00000105722	0.105224	2.13127	0.395994	0.772871	2077	ERF	protein_coding	protein_coding	19	ensembl_havana	havana
ENSG00000105723	-0.0207942	5.61195	0.667959	0.905381	2931	GSK3A	protein_coding	protein_coding	19	ensembl_havana	havana
ENSG00000105732	-0.000671079	3.16681	0.990959	0.997047	64763	ZNF574	protein_coding	protein_coding	19	ensembl_havana	havana
ENSG00000105738	-0.14181	2.83296	0.102112	0.514097	23094	SIPA1L3	protein_coding	protein_coding	19	ensembl_havana	ensembl_havana
ENSG00000105755	0.110913	2.79984	0.173446	0.602279	23474	ETHE1	protein_coding	protein_coding	19	ensembl_havana	ensembl_havana
ENSG00000105767	0.0505244	2.15678	0.616714	0.881692	199731	CADM4	protein_coding	protein_coding	19	ensembl_havana	ensembl_havana
ENSG00000105771	-0.053581	2.93727	0.381421	0.766695	56006	SMG9	protein_coding	protein_coding	19	ensembl_havana	ensembl_havana
ENSG00000105792	-0.0380719	0.821306	0.739432	0.930098	79846	CFAP69	protein_coding	protein_coding	7	ensembl_havana	ensembl_havana
ENSG00000105808	-0.0705363	8.03393	0.678299	0.908624	10156	RASA4	protein_coding	protein_coding	7	ensembl_havana	ensembl_havana
ENSG00000105810	0.349654	1.39712	0.000222701	0.0876421	1021	CDK6	protein_coding	protein_coding	7	ensembl_havana	ensembl_havana
ENSG00000105819	0.0211456	5.23476	0.631715	0.887483	9512	PMPCB	protein_coding	protein_coding	7	ensembl_havana	havana
ENSG00000105821	0.01686	3.59014	0.79204	0.946654	27000	DNAJC2	protein_coding	protein_coding	7	ensembl_havana	ensembl_havana
ENSG00000105835	0.328451	5.89621	0.00900261	0.218585	10135	NAMPT	protein_coding	protein_coding	7	ensembl_havana	havana
ENSG00000105849	0.0107346	2.97072	0.881106	0.970215	221830	POLR1F	protein_coding	protein_coding	7	ensembl_havana	ensembl_havana
ENSG00000105856	-0.0229182	4.64663	0.784877	0.944279	26959	HBP1	protein_coding	protein_coding	7	ensembl_havana	havana
ENSG00000105866	-0.118146	2.60868	0.21191	0.640356	6671	SP4	protein_coding	protein_coding	7	ensembl_havana	ensembl_havana
ENSG00000105875	-0.149745	3.07396	0.078788	0.467131	29062	WDR91	protein_coding	protein_coding	7	ensembl_havana	ensembl_havana
ENSG00000105879	-0.0715504	4.56305	0.253356	0.675131	79872	CBLL1	protein_coding	protein_coding	7	ensembl_havana	havana
ENSG00000105887	0.00828096	5.30714	0.893481	0.972421	136319	MTPN	protein_coding	protein_coding	7	ensembl_havana	ensembl_havana
ENSG00000105926	-0.270909	2.84866	0.16844	0.595947	51678	PALS2	protein_coding	protein_coding	7	ensembl_havana	havana
ENSG00000105928	0.128281	1.59657	0.37432	0.759537	1687	GSDME	protein_coding	protein_coding	7	ensembl_havana	ensembl_havana
ENSG00000105939	0.0734841	1.91923	0.504429	0.832252	56829	ZC3HAV1	protein_coding	protein_coding	7	ensembl_havana	ensembl_havana
ENSG00000105953	0.0954498	8.95498	0.128164	0.546293	4967	OGDH	protein_coding	protein_coding	7	ensembl_havana	havana
ENSG00000105968	-0.0119645	6.67115	0.789665	0.946243	94239	H2AZ2	protein_coding	protein_coding	7	ensembl_havana	ensembl_havana
ENSG00000105974	0.217971	5.59391	0.013643	0.261502	857	CAV1	protein_coding	protein_coding	7	ensembl_havana	havana
ENSG00000105976	0.0266212	4.65788	0.819106	0.954119	4233	MET	protein_coding	protein_coding	7	ensembl_havana	havana
ENSG00000105993	0.019036	7.97166	0.663744	0.903323	10049	DNAJB6	protein_coding	protein_coding	7	ensembl_havana	havana
ENSG00000105997	0.0410877	2.61467	0.699445	0.915695	3200	HOXA3	protein_coding	protein_coding	7	ensembl_havana	ensembl_havana
ENSG00000106003	0.149149	1.28985	0.3726	0.759287	3955	LFNG	protein_coding	protein_coding	7	ensembl_havana	ensembl_havana
ENSG00000106004	0.168527	1.76853	0.0946708	0.498698	3202	HOXA5	protein_coding	protein_coding	7	ensembl_havana	ensembl_havana
ENSG00000106006	0.0130952	0.401029	0.911238	0.980241	3203	HOXA6	protein_coding	protein_coding	7	ensembl_havana	ensembl_havana
ENSG00000106009	-0.0851601	4.12791	0.218449	0.645559	221927	BRAT1	protein_coding	protein_coding	7	ensembl_havana	ensembl_havana
ENSG00000106012	-0.0119639	2.64818	0.847422	0.962744	23288	IQCE	protein_coding	protein_coding	7	ensembl_havana	ensembl
ENSG00000106018	-0.269638	3.30515	0.0362972	0.361162	7434	VIPR2	protein_coding	protein_coding	7	ensembl_havana	ensembl_havana
ENSG00000106025	-0.0850866	0.696173	0.530438	0.842105	23554	TSPAN12	protein_coding	protein_coding	7	ensembl_havana	ensembl_havana
ENSG00000106028	0.0634765	4.27208	0.345062	0.745366	6742	SSBP1	protein_coding	protein_coding	7	ensembl_havana	havana
ENSG00000106034	0.178826	4.51023	0.0526103	0.410326	79974	CPED1	protein_coding	protein_coding	7	ensembl_havana	ensembl_havana
ENSG00000106049	0.0174242	6.27554	0.802307	0.949717	11112	HIBADH	protein_coding	protein_coding	7	ensembl_havana	ensembl_havana
ENSG00000106052	0.0551588	5.93481	0.327536	0.73239	8887	TAX1BP1	protein_coding	protein_coding	7	ensembl_havana	havana
ENSG00000106066	0.256189	2.07263	0.111542	0.528358	54504	CPVL	protein_coding	protein_coding	7	ensembl_havana	havana
ENSG00000106070	0.10396	6.46036	0.514426	0.834515	2887	GRB10	protein_coding	protein_coding	7	ensembl_havana	ensembl_havana
ENSG00000106078	-0.0757648	6.57897	0.209957	0.638336	23242	COBL	protein_coding	protein_coding	7	ensembl_havana	havana
ENSG00000106080	0.100317	1.49348	0.309165	0.716032	55033	FKBP14	protein_coding	protein_coding	7	ensembl_havana	ensembl_havana
ENSG00000106100	0.196919	2.32049	0.0292076	0.333534	10392	NOD1	protein_coding	protein_coding	7	ensembl_havana	ensembl_havana
ENSG00000106105	-0.0123796	4.82467	0.830106	0.957805	2617	GARS1	protein_coding	protein_coding	7	ensembl_havana	havana
ENSG00000106113	0.0260152	0.674968	0.885843	0.970442	1395	CRHR2	protein_coding	protein_coding	7	ensembl_havana	havana
ENSG00000106123	0.063499	0.375711	0.67769	0.908624	2051	EPHB6	protein_coding	protein_coding	7	ensembl_havana	havana
ENSG00000106144	-0.0201911	2.54448	0.781659	0.943462	835	CASP2	protein_coding	protein_coding	7	ensembl_havana	ensembl
ENSG00000106153	0.00615609	7.6015	0.897465	0.974434	51142	CHCHD2	protein_coding	protein_coding	7	ensembl_havana	ensembl_havana
ENSG00000106245	-0.0375456	3.22812	0.458066	0.811426	8896	BUD31	protein_coding	protein_coding	7	ensembl_havana	havana
ENSG00000106246	-0.0719302	3.45527	0.284159	0.698018	26024	PTCD1	protein_coding	protein_coding	7	ensembl_havana	ensembl_havana
ENSG00000106258	-0.0742217	0.518457	0.440171	0.800302	1577	CYP3A5	protein_coding	protein_coding	7	ensembl_havana	ensembl_havana
ENSG00000106261	0.0579415	4.0424	0.259341	0.679843	7586	ZKSCAN1	protein_coding	protein_coding	7	ensembl_havana	ensembl
ENSG00000106263	-0.034822	6.73274	0.397295	0.7733	8662	EIF3B	protein_coding	protein_coding	7	ensembl_havana	havana
ENSG00000106266	-0.0659301	3.47502	0.421354	0.788454	29886	SNX8	protein_coding	protein_coding	7	ensembl_havana	ensembl_havana
ENSG00000106268	0.0464297	1.88829	0.558601	0.856732	4521	NUDT1	protein_coding	protein_coding	7	ensembl_havana	ensembl_havana
ENSG00000106290	-0.0576806	4.77882	0.392663	0.771278	6878	TAF6	protein_coding	protein_coding	7	ensembl_havana	havana
ENSG00000106299	-0.0654648	4.84877	0.257241	0.677912	8976	WASL	protein_coding	protein_coding	7	ensembl_havana	ensembl_havana
ENSG00000106305	0.0661165	5.61597	0.414567	0.784372	7965	AIMP2	protein_coding	protein_coding	7	ensembl_havana	havana
ENSG00000106330	-0.01764	2.10183	0.80773	0.951381	64598	MOSPD3	protein_coding	protein_coding	7	ensembl_havana	ensembl_havana
ENSG00000106333	0.253671	3.07145	0.108589	0.524272	5118	PCOLCE	protein_coding	protein_coding	7	ensembl_havana	ensembl_havana
ENSG00000106344	-0.0476007	4.55441	0.294019	0.704951	55131	RBM28	protein_coding	protein_coding	7	ensembl_havana	ensembl_havana
ENSG00000106346	-0.10688	2.56766	0.0880337	0.485545	84132	USP42	protein_coding	protein_coding	7	ensembl_havana	ensembl_havana
ENSG00000106351	0.267192	2.51948	0.00102732	0.1155	3268	AGFG2	protein_coding	protein_coding	7	ensembl_havana	ensembl_havana
ENSG00000106355	0.00909295	3.86536	0.904954	0.977168	23658	LSM5	protein_coding	protein_coding	7	ensembl_havana	ensembl_havana
ENSG00000106367	0.131921	1.83433	0.0795254	0.468078	1174	AP1S1	protein_coding	protein_coding	7	ensembl_havana	ensembl_havana
ENSG00000106392	-0.00963157	3.02157	0.911317	0.980241	56913	C1GALT1	protein_coding	protein_coding	7	ensembl_havana	havana
ENSG00000106397	0.124534	2.9671	0.0311158	0.335107	8985	PLOD3	protein_coding	protein_coding	7	ensembl_havana	havana
ENSG00000106399	0.109284	1.86083	0.227031	0.649772	6119	RPA3	protein_coding	protein_coding	7	ensembl_havana	ensembl_havana
ENSG00000106400	-0.0254982	4.82272	0.57786	0.867281	10467	ZNHIT1	protein_coding	protein_coding	7	ensembl_havana	ensembl_havana
ENSG00000106415	0.0570655	1.83721	0.573218	0.864776	113263	GLCCI1	protein_coding	protein_coding	7	ensembl_havana	ensembl_havana
ENSG00000106443	0.0627582	3.05687	0.231474	0.651386	9678	PHF14	protein_coding	protein_coding	7	ensembl_havana	havana
ENSG00000106459	-0.0861983	3.95705	0.0541035	0.414107	4899	NRF1	protein_coding	protein_coding	7	ensembl_havana	ensembl_havana
ENSG00000106477	0.0500289	0.379868	0.580161	0.867562	95681	CEP41	protein_coding	protein_coding	7	ensembl_havana	ensembl_havana
ENSG00000106483	0.0251374	2.20361	0.904931	0.977168	6424	SFRP4	protein_coding	protein_coding	7	ensembl_havana	ensembl_havana
ENSG00000106484	0.121875	1.45084	0.488208	0.825524	4232	MEST	protein_coding	protein_coding	7	ensembl_havana	ensembl_havana
ENSG00000106511	0.335737	2.33017	0.000966094	0.1155	4223	MEOX2	protein_coding	protein_coding	7	ensembl_havana	ensembl_havana
ENSG00000106524	-0.0408814	4.237	0.513401	0.834442	57037	ANKMY2	protein_coding	protein_coding	7	ensembl_havana	ensembl_havana
ENSG00000106537	0.198068	2.02717	0.0553235	0.416047	27075	TSPAN13	protein_coding	protein_coding	7	ensembl_havana	ensembl_havana
ENSG00000106554	0.230174	7.10532	0.00507743	0.182811	54927	CHCHD3	protein_coding	protein_coding	7	ensembl_havana	ensembl_havana
ENSG00000106565	-0.0323194	0.977404	0.872103	0.969055	28959	TMEM176B	protein_coding	protein_coding	7	ensembl_havana	havana
ENSG00000106571	0.10116	0.555659	0.495755	0.829331	2737	GLI3	protein_coding	protein_coding	7	ensembl_havana	havana
ENSG00000106605	0.0726278	4.30671	0.222224	0.647011	644	BLVRA	protein_coding	protein_coding	7	ensembl_havana	ensembl_havana
ENSG00000106609	-0.00809228	4.37223	0.844904	0.961323	55069	TMEM248	protein_coding	protein_coding	7	ensembl_havana	ensembl_havana
ENSG00000106615	0.0146301	5.57479	0.79059	0.94629	6009	RHEB	protein_coding	protein_coding	7	ensembl_havana	ensembl_havana
ENSG00000106617	0.330736	2.8501	0.00726969	0.204352	51422	PRKAG2	protein_coding	protein_coding	7	ensembl_havana	havana
ENSG00000106624	0.420159	3.06819	0.0146546	0.271206	165	AEBP1	protein_coding	protein_coding	7	ensembl_havana	ensembl_havana
ENSG00000106628	-0.0037469	5.79697	0.940694	0.98565	5425	POLD2	protein_coding	protein_coding	7	ensembl_havana	havana
ENSG00000106638	-0.0229613	2.51742	0.635322	0.889244	26608	TBL2	protein_coding	protein_coding	7	ensembl_havana	ensembl_havana
ENSG00000106665	0.136659	1.50294	0.196099	0.624251	7461	CLIP2	protein_coding	protein_coding	7	ensembl_havana	ensembl_havana
ENSG00000106683	0.105651	3.14029	0.440896	0.80087	3984	LIMK1	protein_coding	protein_coding	7	ensembl_havana	havana
ENSG00000106701	-0.131145	3.70092	0.307376	0.713573	83856	FSD1L	protein_coding	protein_coding	9	ensembl_havana	havana
ENSG00000106723	0.179049	2.79234	0.18255	0.612716	10927	SPIN1	protein_coding	protein_coding	9	ensembl_havana	ensembl_havana
ENSG00000106733	-0.0670042	3.66374	0.499144	0.830834	54981	NMRK1	protein_coding	protein_coding	9	ensembl_havana	havana
ENSG00000106771	0.0341148	5.9677	0.674382	0.908624	23731	TMEM245	protein_coding	protein_coding	9	ensembl_havana	ensembl_havana
ENSG00000106772	0.769361	1.62755	0.0384081	0.36954	158471	PRUNE2	protein_coding	protein_coding	9	ensembl_havana	havana
ENSG00000106780	-0.025077	3.45583	0.695462	0.912944	1955	MEGF9	protein_coding	protein_coding	9	ensembl_havana	ensembl_havana
ENSG00000106799	-0.0838592	3.76957	0.182989	0.613127	7046	TGFBR1	protein_coding	protein_coding	9	ensembl_havana	havana
ENSG00000106803	0.040726	2.12365	0.48072	0.822126	10952	SEC61B	protein_coding	protein_coding	9	ensembl_havana	havana
ENSG00000106809	0.28113	0.874786	0.30399	0.712418	4969	OGN	protein_coding	protein_coding	9	ensembl_havana	havana
ENSG00000106819	0.544998	2.0681	0.00402813	0.164515	54829	ASPN	protein_coding	protein_coding	9	ensembl_havana	ensembl_havana
ENSG00000106823	0.280158	2.38668	0.0887085	0.487028	1842	ECM2	protein_coding	protein_coding	9	ensembl_havana	ensembl
ENSG00000106829	-0.0870483	4.55605	0.401567	0.775965	7091	TLE4	protein_coding	protein_coding	9	ensembl_havana	ensembl_havana
ENSG00000106852	-0.114111	0.61685	0.483812	0.8235	26468	LHX6	protein_coding	protein_coding	9	ensembl_havana	havana
ENSG00000106853	0.106692	2.52276	0.347559	0.746737	22949	PTGR1	protein_coding	protein_coding	9	ensembl_havana	havana
ENSG00000106948	0.309593	1.29368	0.0153898	0.272497	80709	AKNA	protein_coding	protein_coding	9	ensembl_havana	havana
ENSG00000106991	0.128212	5.07334	0.22183	0.646665	2022	ENG	protein_coding	protein_coding	9	ensembl_havana	havana
ENSG00000106992	-0.0496694	8.4596	0.676933	0.908624	203	AK1	protein_coding	protein_coding	9	ensembl_havana	ensembl_havana
ENSG00000106993	-0.0220248	5.16571	0.861553	0.966915	55664	CDC37L1	protein_coding	protein_coding	9	ensembl_havana	havana
ENSG00000107020	0.0707395	3.64395	0.307104	0.713573	55848	PLGRKT	protein_coding	protein_coding	9	ensembl_havana	ensembl_havana
ENSG00000107021	-0.0796899	4.60967	0.101843	0.513292	54662	TBC1D13	protein_coding	protein_coding	9	ensembl_havana	ensembl_havana
ENSG00000107036	-0.0720587	3.47031	0.354427	0.749532	57589	RIC1	protein_coding	protein_coding	9	ensembl_havana	havana
ENSG00000107077	-0.0869072	2.43308	0.154021	0.580496	23081	KDM4C	protein_coding	protein_coding	9	ensembl_havana	havana
ENSG00000107104	0.0155131	5.10186	0.848247	0.963134	23189	KANK1	protein_coding	protein_coding	9	ensembl_havana	havana
ENSG00000107140	-0.0347107	5.30972	0.6005	0.875106	7016	TESK1	protein_coding	protein_coding	9	ensembl_havana	ensembl_havana
ENSG00000107147	0.0481527	5.13663	0.68792	0.911916	57582	KCNT1	protein_coding	protein_coding	9	ensembl_havana	havana
ENSG00000107165	0.0972025	1.2565	0.657848	0.899515	7306	TYRP1	protein_coding	protein_coding	9	ensembl_havana	havana
ENSG00000107185	-0.0181483	4.54803	0.737865	0.929531	9827	RGP1	protein_coding	protein_coding	9	ensembl_havana	ensembl_havana
ENSG00000107201	0.141093	2.89523	0.104863	0.519641	23586	RIGI	protein_coding	protein_coding	9	ensembl_havana	havana
ENSG00000107223	0.0313632	6.32726	0.526297	0.839818	8721	EDF1	protein_coding	protein_coding	9	ensembl_havana	ensembl_havana
ENSG00000107242	0.0133677	1.21808	0.915956	0.980674	8395	PIP5K1B	protein_coding	protein_coding	9	ensembl_havana	ensembl_havana
ENSG00000107281	0.255662	3.95624	0.00330643	0.159157	56654	NPDC1	protein_coding	protein_coding	9	ensembl_havana	ensembl_havana
ENSG00000107282	-0.0152424	2.37413	0.919078	0.982256	320	APBA1	protein_coding	protein_coding	9	ensembl_havana	havana
ENSG00000107317	-0.106145	4.55732	0.558907	0.856732	5730	PTGDS	protein_coding	protein_coding	9	ensembl_havana	havana
ENSG00000107331	0.0284406	4.7989	0.584022	0.869633	20	ABCA2	protein_coding	protein_coding	9	ensembl_havana	havana
ENSG00000107338	0.0842596	1.82886	0.566956	0.859953	6461	SHB	protein_coding	protein_coding	9	ensembl_havana	ensembl_havana
ENSG00000107341	0.0611279	6.11262	0.198801	0.628215	54926	UBE2R2	protein_coding	protein_coding	9	ensembl_havana	ensembl_havana
ENSG00000107362	0.030927	2.98026	0.629638	0.886298	51104	ABHD17B	protein_coding	protein_coding	9	ensembl_havana	ensembl_havana
ENSG00000107404	-0.0171298	7.98162	0.767776	0.938947	1855	DVL1	protein_coding	protein_coding	1	ensembl_havana	havana
ENSG00000107438	0.0557183	7.18474	0.631184	0.887153	9124	PDLIM1	protein_coding	protein_coding	10	ensembl_havana	ensembl_havana
ENSG00000107443	0.0689363	1.98813	0.463902	0.814623	54619	CCNJ	protein_coding	protein_coding	10	ensembl_havana	havana
ENSG00000107537	-0.0190213	7.81326	0.790833	0.94629	5264	PHYH	protein_coding	protein_coding	10	ensembl_havana	ensembl_havana
ENSG00000107554	0.054908	4.02048	0.382925	0.768104	23268	DNMBP	protein_coding	protein_coding	10	ensembl_havana	ensembl_havana
ENSG00000107560	0.0617833	2.71415	0.419318	0.786914	22841	RAB11FIP2	protein_coding	protein_coding	10	ensembl_havana	ensembl_havana
ENSG00000107562	0.108233	5.82279	0.274593	0.690109	6387	CXCL12	protein_coding	protein_coding	10	ensembl_havana	ensembl_havana
ENSG00000107566	0.0243409	2.45428	0.693431	0.912944	10613	ERLIN1	protein_coding	protein_coding	10	ensembl_havana	ensembl_havana
ENSG00000107581	-0.0203239	7.56796	0.662392	0.902133	8661	EIF3A	protein_coding	protein_coding	10	ensembl_havana	ensembl_havana
ENSG00000107643	-0.0690494	3.96129	0.273543	0.68961	5599	MAPK8	protein_coding	protein_coding	10	ensembl_havana	ensembl
ENSG00000107651	-0.0692868	4.01446	0.227214	0.649772	11196	SEC23IP	protein_coding	protein_coding	10	ensembl_havana	havana
ENSG00000107669	0.00937141	4.40084	0.883967	0.970215	11101	ATE1	protein_coding	protein_coding	10	ensembl_havana	havana
ENSG00000107719	-0.0213217	3.11636	0.868137	0.968871	27143	PALD1	protein_coding	protein_coding	10	ensembl_havana	ensembl_havana
ENSG00000107731	0.0614862	1.43761	0.681825	0.910515	219699	UNC5B	protein_coding	protein_coding	10	ensembl_havana	ensembl_havana
ENSG00000107736	-0.0319711	2.536	0.729183	0.92731	64072	CDH23	protein_coding	protein_coding	10	ensembl_havana	havana
ENSG00000107738	0.19677	3.59518	0.0773958	0.465275	64115	VSIR	protein_coding	protein_coding	10	ensembl_havana	ensembl_havana
ENSG00000107742	0.0176059	2.58747	0.915052	0.980597	9806	SPOCK2	protein_coding	protein_coding	10	ensembl_havana	ensembl_havana
ENSG00000107758	-0.155997	7.94146	0.0331039	0.343967	5532	PPP3CB	protein_coding	protein_coding	10	ensembl_havana	havana
ENSG00000107771	-0.0142087	6.39929	0.828729	0.957473	54462	CCSER2	protein_coding	protein_coding	10	ensembl_havana	ensembl_havana
ENSG00000107779	-0.111358	4.45747	0.1166	0.533823	657	BMPR1A	protein_coding	protein_coding	10	ensembl_havana	havana
ENSG00000107789	0.091368	1.6597	0.25353	0.675131	9562	MINPP1	protein_coding	protein_coding	10	ensembl_havana	ensembl_havana
ENSG00000107796	0.264364	5.42029	0.2314	0.651386	59	ACTA2	protein_coding	protein_coding	10	ensembl_havana	havana
ENSG00000107798	0.121085	2.68613	0.129784	0.550676	3988	LIPA	protein_coding	protein_coding	10	ensembl_havana	havana
ENSG00000107815	0.0683145	3.20301	0.352942	0.748605	56652	TWNK	protein_coding	protein_coding	10	ensembl_havana	havana
ENSG00000107816	-0.0963078	5.18486	0.132689	0.555027	84445	LZTS2	protein_coding	protein_coding	10	ensembl_havana	havana
ENSG00000107819	0.232136	2.26595	0.0299579	0.334363	81855	SFXN3	protein_coding	protein_coding	10	ensembl_havana	havana
ENSG00000107821	0.226509	2.41199	0.0815756	0.472109	81621	KAZALD1	protein_coding	protein_coding	10	ensembl_havana	ensembl_havana
ENSG00000107833	0.0434537	1.94925	0.59862	0.874472	10360	NPM3	protein_coding	protein_coding	10	ensembl_havana	ensembl_havana
ENSG00000107854	-0.0828055	6.49206	0.283099	0.696554	80351	TNKS2	protein_coding	protein_coding	10	ensembl_havana	ensembl_havana
ENSG00000107859	0.0979754	3.53236	0.509709	0.833917	5309	PITX3	protein_coding	protein_coding	10	ensembl_havana	ensembl_havana
ENSG00000107863	-0.105265	5.49855	0.0897265	0.489601	57584	ARHGAP21	protein_coding	protein_coding	10	ensembl_havana	ensembl_havana
ENSG00000107864	0.00100377	5.238	0.989048	0.996438	22849	CPEB3	protein_coding	protein_coding	10	ensembl_havana	havana
ENSG00000107872	-0.0386226	3.04379	0.621262	0.882723	79176	FBXL15	protein_coding	protein_coding	10	ensembl_havana	havana
ENSG00000107882	-0.0777383	3.22927	0.379357	0.764821	51684	SUFU	protein_coding	protein_coding	10	ensembl_havana	ensembl_havana
ENSG00000107897	0.0222216	4.97225	0.694638	0.912944	91452	ACBD5	protein_coding	protein_coding	10	ensembl_havana	havana
ENSG00000107902	-0.102404	2.16489	0.201215	0.630534	64077	LHPP	protein_coding	protein_coding	10	ensembl_havana	havana
ENSG00000107929	-0.132033	6.33431	0.0230161	0.308565	23185	LARP4B	protein_coding	protein_coding	10	ensembl_havana	havana
ENSG00000107937	-0.0611651	4.99364	0.338629	0.741244	23560	GTPBP4	protein_coding	protein_coding	10	ensembl_havana	ensembl_havana
ENSG00000107949	-0.0209815	4.80523	0.661011	0.901249	56647	BCCIP	protein_coding	protein_coding	10	ensembl_havana	ensembl_havana
ENSG00000107951	-0.0453119	3.8519	0.392932	0.771278	55149	MTPAP	protein_coding	protein_coding	10	ensembl_havana	ensembl_havana
ENSG00000107954	-0.0515969	6.49594	0.579078	0.867376	9148	NEURL1	protein_coding	protein_coding	10	ensembl_havana	ensembl_havana
ENSG00000107957	-0.0157223	5.5971	0.888975	0.970805	9644	SH3PXD2A	protein_coding	protein_coding	10	ensembl_havana	ensembl_havana
ENSG00000107960	0.0804675	3.68519	0.187249	0.618597	79991	STN1	protein_coding	protein_coding	10	ensembl_havana	havana
ENSG00000107968	0.194817	1.05965	0.0998228	0.509636	1326	MAP3K8	protein_coding	protein_coding	10	ensembl_havana	ensembl
ENSG00000108001	0.114898	2.82353	0.107802	0.524272	253738	EBF3	protein_coding	protein_coding	10	ensembl_havana	havana
ENSG00000108010	0.00079309	4.37187	0.991151	0.997047	10539	GLRX3	protein_coding	protein_coding	10	ensembl_havana	havana
ENSG00000108021	-0.0519606	3.93019	0.467433	0.815585	54906	TASOR2	protein_coding	protein_coding	10	ensembl_havana	havana
ENSG00000108061	0.0179097	4.43348	0.743882	0.931208	8036	SHOC2	protein_coding	protein_coding	10	ensembl_havana	havana
ENSG00000108064	0.0832663	3.83809	0.239113	0.660847	7019	TFAM	protein_coding	protein_coding	10	ensembl_havana	ensembl_havana
ENSG00000108091	-0.0104782	3.94652	0.850372	0.96385	8030	CCDC6	protein_coding	protein_coding	10	ensembl_havana	ensembl_havana
ENSG00000108094	-0.0214825	5.41879	0.593292	0.871774	8453	CUL2	protein_coding	protein_coding	10	ensembl_havana	havana
ENSG00000108100	0.0353904	4.95151	0.423069	0.789857	219771	CCNY	protein_coding	protein_coding	10	ensembl_havana	havana
ENSG00000108106	0.03011	1.75623	0.854319	0.965324	27338	UBE2S	protein_coding	protein_coding	19	ensembl_havana	ensembl_havana
ENSG00000108107	-0.0039068	7.26025	0.940933	0.98565	6158	RPL28	protein_coding	protein_coding	19	ensembl_havana	havana
ENSG00000108175	0.0346941	4.252	0.642851	0.891814	57178	ZMIZ1	protein_coding	protein_coding	10	ensembl_havana	ensembl_havana
ENSG00000108176	-0.116898	2.09777	0.3441	0.745366	56521	DNAJC12	protein_coding	protein_coding	10	ensembl_havana	ensembl_havana
ENSG00000108187	-0.000237802	1.0782	0.997565	0.999258	64081	PBLD	protein_coding	protein_coding	10	ensembl_havana	havana
ENSG00000108219	0.136437	3.91145	0.0476757	0.393838	81619	TSPAN14	protein_coding	protein_coding	10	ensembl_havana	ensembl_havana
ENSG00000108239	-0.0375218	2.30745	0.635447	0.889287	23232	TBC1D12	protein_coding	protein_coding	10	ensembl_havana	ensembl_havana
ENSG00000108256	-0.0822926	4.50376	0.107348	0.523168	57532	NUFIP2	protein_coding	protein_coding	17	ensembl_havana	ensembl_havana
ENSG00000108298	0.00730322	8.58988	0.887176	0.970788	6143	RPL19	protein_coding	protein_coding	17	ensembl_havana	ensembl_havana
ENSG00000108306	0.0338092	3.19213	0.547687	0.850108	84961	FBXL20	protein_coding	protein_coding	17	ensembl_havana	ensembl_havana
ENSG00000108312	-0.0676823	5.86405	0.115543	0.533386	7343	UBTF	protein_coding	protein_coding	17	ensembl_havana	ensembl_havana
ENSG00000108342	0.761935	1.16835	0.00967767	0.22685	1440	CSF3	protein_coding	protein_coding	17	ensembl_havana	havana
ENSG00000108344	-0.0175836	6.71553	0.675487	0.908624	5709	PSMD3	protein_coding	protein_coding	17	ensembl_havana	ensembl_havana
ENSG00000108352	-0.0179234	3.20928	0.858921	0.966294	51195	RAPGEFL1	protein_coding	protein_coding	17	ensembl_havana	havana
ENSG00000108381	0.058907	4.27622	0.51827	0.83709	443	ASPA	protein_coding	protein_coding	17	ensembl_havana	havana
ENSG00000108387	0.209694	2.45684	0.052757	0.410457	5414	SEPTIN4	protein_coding	protein_coding	17	ensembl_havana	ensembl
ENSG00000108389	0.0844968	3.73933	0.487191	0.82435	9110	MTMR4	protein_coding	protein_coding	17	ensembl_havana	havana
ENSG00000108395	0.0033139	3.69966	0.931137	0.984065	4591	TRIM37	protein_coding	protein_coding	17	ensembl_havana	havana
ENSG00000108423	0.0233581	1.66372	0.753976	0.933611	51174	TUBD1	protein_coding	protein_coding	17	ensembl_havana	ensembl_havana
ENSG00000108424	0.0231549	6.60336	0.603187	0.876205	3837	KPNB1	protein_coding	protein_coding	17	ensembl_havana	havana
ENSG00000108433	0.0223367	4.10343	0.519531	0.837733	9570	GOSR2	protein_coding	protein_coding	17	ensembl_havana	havana
ENSG00000108439	0.0106545	4.57495	0.820638	0.954339	55163	PNPO	protein_coding	protein_coding	17	ensembl_havana	havana
[truncated: 7,446 more rows]
